# Supplementary material for: Integrated single-cell analysis of multicellular immune dynamics during hyperacute HIV-1 infection
Source: Nat Med. 2020 Mar 23;26(4):511–8. doi: 10.1038/s41591-020-0799-2 (PMC7237067; doi:10.1038/s41591-020-0799-2)
Supplement: Supplementary file 3 — Supplementary Tables 3–10. [file 41591_2020_799_MOESM3_ESM.xlsx]

## Sheet: Supplementary Table 3
Supplementary Table 3
Differentially Expressed Genes by Two-sided Wilcox Rank Sum Test across the clusters identified by SNN clustering. See Extended Data Fig. 1 for more details.
Cell numbers: CD4+ T Cells - 12,010; Resting Monocytes - 12,578; Cytotoxic Lymphocytes (CTLs) - 9,862; Inflammatory Monocytes - 9,716; B Cells - 3,694; Non-Classical Monocytes - 3,227; Proliferating T Cells - 2,725; Anti-viral Monocytes - 2,596; Plasmablasts - 1,203; CD1+ DCs - 1,195; Anti-Viral + Inflammatory Monocytes - 1,014; pDCs - 144.
gene	avg_logFC	pct.1	pct.2	p_val	p_val_adj	Cluster Identity
IL7R	1.7902	0.793	0.158	0	0	CD4+ T Cells
LTB	1.27847	0.536	0.145	0	0	CD4+ T Cells
TCF7	1.08116	0.332	0.061	0	0	CD4+ T Cells
CCR7	1.07766	0.264	0.032	0	0	CD4+ T Cells
RCAN3	1.03229	0.289	0.053	0	0	CD4+ T Cells
PIK3IP1	1.0079	0.361	0.096	0	0	CD4+ T Cells
ETS1	0.989296	0.686	0.27	0	0	CD4+ T Cells
LEF1	0.967498	0.239	0.031	0	0	CD4+ T Cells
TRAT1	0.945613	0.255	0.047	0	0	CD4+ T Cells
TRAC	0.934205	0.406	0.124	0	0	CD4+ T Cells
TRBC2	0.910112	0.683	0.282	0	0	CD4+ T Cells
LEPROTL1	0.892863	0.47	0.229	0	0	CD4+ T Cells
CAMK4	0.872317	0.246	0.049	0	0	CD4+ T Cells
DNAJB1	0.862284	0.439	0.193	0	0	CD4+ T Cells
LDHB	0.86215	0.51	0.242	0	0	CD4+ T Cells
IL6ST	0.857529	0.286	0.113	0	0	CD4+ T Cells
OXNAD1	0.85575	0.247	0.058	0	0	CD4+ T Cells
PCED1B-AS1	0.851847	0.47	0.196	0	0	CD4+ T Cells
ABLIM1	0.843968	0.247	0.059	0	0	CD4+ T Cells
GAS5	0.824498	0.725	0.492	0	0	CD4+ T Cells
RPL9	0.809754	0.774	0.595	0	0	CD4+ T Cells
RPS12	0.808207	0.998	0.982	0	0	CD4+ T Cells
RPS6	0.807016	0.999	0.991	0	0	CD4+ T Cells
SPOCK2	0.801777	0.294	0.078	0	0	CD4+ T Cells
CD69	0.800935	0.591	0.293	0	0	CD4+ T Cells
RPL3	0.797849	0.972	0.853	0	0	CD4+ T Cells
RPS27A	0.790974	0.997	0.971	0	0	CD4+ T Cells
SATB1	0.787353	0.27	0.092	0	0	CD4+ T Cells
RPS25	0.777444	0.988	0.932	0	0	CD4+ T Cells
RPS29	0.776515	0.998	0.98	0	0	CD4+ T Cells
NOSIP	0.77486	0.355	0.166	0	0	CD4+ T Cells
EEF1B2	0.773524	0.815	0.615	0	0	CD4+ T Cells
BCL11B	0.769198	0.224	0.053	0	0	CD4+ T Cells
RPL13	0.768541	0.998	0.984	0	0	CD4+ T Cells
TMEM66	0.763554	0.707	0.511	0	0	CD4+ T Cells
RPLP2	0.744621	0.995	0.973	0	0	CD4+ T Cells
FOXP1	0.744241	0.386	0.195	0	0	CD4+ T Cells
MGAT4A	0.743163	0.316	0.126	0	0	CD4+ T Cells
RPL14	0.742329	0.967	0.879	0	0	CD4+ T Cells
RPSA	0.742286	0.777	0.542	0	0	CD4+ T Cells
CD3E	0.740006	0.381	0.141	0	0	CD4+ T Cells
RPL32	0.735239	0.996	0.969	0	0	CD4+ T Cells
TOB1	0.733562	0.358	0.206	0	0	CD4+ T Cells
RPS18	0.719197	0.999	0.991	0	0	CD4+ T Cells
RPS3A	0.712509	0.819	0.638	0	0	CD4+ T Cells
PDE4D	0.711961	0.264	0.114	0	0	CD4+ T Cells
CD3D	0.703702	0.575	0.257	0	0	CD4+ T Cells
RPL13A	0.701416	0.998	0.976	0	0	CD4+ T Cells
RPL5	0.701111	0.921	0.804	0	0	CD4+ T Cells
RPS21	0.698515	0.99	0.951	0	0	CD4+ T Cells
RPS28	0.686922	0.753	0.591	0	0	CD4+ T Cells
RPS4X	0.678847	0.976	0.899	0	0	CD4+ T Cells
RPL34	0.677505	0.997	0.985	0	0	CD4+ T Cells
RPL36	0.675132	0.915	0.793	0	0	CD4+ T Cells
RPS3	0.67394	0.977	0.905	0	0	CD4+ T Cells
RPS15A	0.673187	0.996	0.971	0	0	CD4+ T Cells
CD2	0.673034	0.429	0.189	0	0	CD4+ T Cells
RPL10	0.668997	0.95	0.867	0	0	CD4+ T Cells
RPS14	0.668498	0.998	0.99	0	0	CD4+ T Cells
ITM2A	0.666677	0.245	0.085	0	0	CD4+ T Cells
RPL4	0.663714	0.92	0.801	0	0	CD4+ T Cells
RPL31	0.661193	0.998	0.984	0	0	CD4+ T Cells
TPT1	0.657025	0.988	0.97	0	0	CD4+ T Cells
RPL23A	0.653463	0.953	0.837	0	0	CD4+ T Cells
RPL21	0.649458	0.715	0.535	0	0	CD4+ T Cells
RPL30	0.647874	0.992	0.973	0	0	CD4+ T Cells
RPS5	0.647483	0.912	0.804	0	0	CD4+ T Cells
IL32	0.645156	0.508	0.225	0	0	CD4+ T Cells
GLTSCR2	0.64492	0.563	0.384	0	0	CD4+ T Cells
CD3G	0.643378	0.441	0.185	0	0	CD4+ T Cells
NPM1	0.636713	0.574	0.383	0	0	CD4+ T Cells
RPS27	0.631579	0.965	0.897	0	0	CD4+ T Cells
CXCR4	0.631332	0.566	0.343	0	0	CD4+ T Cells
RPLP0	0.63072	0.952	0.849	0	0	CD4+ T Cells
EEF1A1	0.630096	0.912	0.804	0	0	CD4+ T Cells
PAG1	0.625606	0.259	0.123	0	0	CD4+ T Cells
RPS10	0.621905	0.643	0.476	0	0	CD4+ T Cells
RPS23	0.621808	0.991	0.967	0	0	CD4+ T Cells
RPL10A	0.621122	0.912	0.795	0	0	CD4+ T Cells
RPS2	0.611261	0.891	0.793	0	0	CD4+ T Cells
ZFP36L2	0.611171	0.612	0.447	0	0	CD4+ T Cells
SVIP	0.61089	0.205	0.07	0	0	CD4+ T Cells
CD96	0.602311	0.292	0.126	0	0	CD4+ T Cells
EVL	0.601358	0.418	0.232	0	0	CD4+ T Cells
RPL11	0.599144	0.998	0.985	0	0	CD4+ T Cells
RPS20	0.594953	0.986	0.951	0	0	CD4+ T Cells
RPL35A	0.594575	0.995	0.98	0	0	CD4+ T Cells
RPS8	0.593396	0.994	0.974	0	0	CD4+ T Cells
PIK3R1	0.58958	0.417	0.261	0	0	CD4+ T Cells
SNHG8	0.588555	0.452	0.308	0	0	CD4+ T Cells
SLC38A1	0.587092	0.346	0.168	0	0	CD4+ T Cells
RPL38	0.572539	0.964	0.912	0	0	CD4+ T Cells
RPL41	0.571036	0.976	0.93	0	0	CD4+ T Cells
RPL39	0.565021	0.957	0.897	0	0	CD4+ T Cells
RORA	0.560896	0.238	0.103	0	0	CD4+ T Cells
RPL37	0.560354	0.979	0.943	0	0	CD4+ T Cells
RPS16	0.559712	0.986	0.958	0	0	CD4+ T Cells
TXNIP	0.55916	0.89	0.781	0	0	CD4+ T Cells
PBXIP1	0.554332	0.216	0.098	0	0	CD4+ T Cells
RPL22	0.550394	0.69	0.566	0	0	CD4+ T Cells
TOMM7	0.54875	0.639	0.507	0	0	CD4+ T Cells
RPL12	0.548119	0.959	0.9	0	0	CD4+ T Cells
RPS13	0.536983	0.989	0.966	0	0	CD4+ T Cells
RPL24	0.522252	0.932	0.865	0	0	CD4+ T Cells
AES	0.520121	0.342	0.205	0	0	CD4+ T Cells
C17orf76-AS1	0.519908	0.501	0.382	0	0	CD4+ T Cells
RPL35	0.517999	0.976	0.935	0	0	CD4+ T Cells
RPL18	0.511944	0.893	0.826	0	0	CD4+ T Cells
RPL19	0.510133	0.992	0.972	0	0	CD4+ T Cells
LCK	0.509576	0.247	0.114	0	0	CD4+ T Cells
RPL27A	0.50796	0.99	0.967	0	0	CD4+ T Cells
RHOH	0.504551	0.203	0.087	0	0	CD4+ T Cells
RPL27	0.501969	0.987	0.972	0	0	CD4+ T Cells
RPS19	0.501269	0.997	0.984	0	0	CD4+ T Cells
CDKN1B	0.570339	0.347	0.219	1.20421e-307	2.04474e-303	CD4+ T Cells
CCND2	0.506599	0.208	0.095	1.30269e-307	2.21196e-303	CD4+ T Cells
RBL2	0.514686	0.347	0.222	4.15768e-278	7.05974e-274	CD4+ T Cells
CYLD	0.548588	0.317	0.201	3.31255e-264	5.6247e-260	CD4+ T Cells
ZC3HAV1	0.52198	0.306	0.19	7.60371e-256	1.29111e-251	CD4+ T Cells
BIRC3	0.523342	0.243	0.143	1.43904e-212	2.44349e-208	CD4+ T Cells
STXBP5	0.537465	0.277	0.19	7.26209e-161	1.2331e-156	CD4+ T Cells
S100A8	1.36311	0.991	0.597	0	0	Resting Monocytes
VCAN	1.32859	0.897	0.318	0	0	Resting Monocytes
S100A9	1.30598	0.994	0.62	0	0	Resting Monocytes
S100A12	1.14171	0.683	0.208	0	0	Resting Monocytes
LYZ	1.12323	0.999	0.689	0	0	Resting Monocytes
MNDA	1.11649	0.906	0.356	0	0	Resting Monocytes
CD14	1.10039	0.828	0.286	0	0	Resting Monocytes
FCN1	1.00324	0.951	0.409	0	0	Resting Monocytes
CSTA	0.968537	0.78	0.307	0	0	Resting Monocytes
CTSS	0.947044	0.993	0.631	0	0	Resting Monocytes
RP11-1143G9.4	0.922049	0.83	0.354	0	0	Resting Monocytes
CLEC12A	0.920421	0.699	0.255	0	0	Resting Monocytes
CD36	0.913054	0.557	0.174	0	0	Resting Monocytes
MS4A6A	0.881576	0.735	0.279	0	0	Resting Monocytes
TYROBP	0.874138	0.971	0.549	0	0	Resting Monocytes
CSF3R	0.864306	0.477	0.14	0	0	Resting Monocytes
CYBB	0.851002	0.834	0.358	0	0	Resting Monocytes
TYMP	0.836079	0.798	0.339	0	0	Resting Monocytes
RGS2	0.823917	0.814	0.44	0	0	Resting Monocytes
TSPO	0.801653	0.837	0.453	0	0	Resting Monocytes
GRN	0.794922	0.72	0.293	0	0	Resting Monocytes
APLP2	0.788904	0.764	0.347	0	0	Resting Monocytes
TNFSF13B	0.782234	0.6	0.23	0	0	Resting Monocytes
FGL2	0.77976	0.782	0.336	0	0	Resting Monocytes
TKT	0.76437	0.832	0.442	0	0	Resting Monocytes
NEAT1	0.761116	0.657	0.375	0	0	Resting Monocytes
GPX1	0.756963	0.751	0.347	0	0	Resting Monocytes
LGALS2	0.754059	0.523	0.194	0	0	Resting Monocytes
CD68	0.75006	0.66	0.261	0	0	Resting Monocytes
PSAP	0.746962	0.988	0.62	0	0	Resting Monocytes
AP1S2	0.745016	0.663	0.299	0	0	Resting Monocytes
NCF2	0.741854	0.588	0.228	0	0	Resting Monocytes
S100A6	0.736596	0.99	0.788	0	0	Resting Monocytes
AIF1	0.732818	0.937	0.447	0	0	Resting Monocytes
MPEG1	0.731273	0.565	0.217	0	0	Resting Monocytes
FPR1	0.727551	0.527	0.191	0	0	Resting Monocytes
CST3	0.711333	0.926	0.44	0	0	Resting Monocytes
CTSB	0.707947	0.676	0.312	0	0	Resting Monocytes
CLEC7A	0.707299	0.62	0.258	0	0	Resting Monocytes
CEBPD	0.700448	0.41	0.137	0	0	Resting Monocytes
KLF4	0.692707	0.555	0.23	0	0	Resting Monocytes
PLBD1	0.68615	0.417	0.15	0	0	Resting Monocytes
RNF130	0.675543	0.489	0.186	0	0	Resting Monocytes
IGSF6	0.672387	0.503	0.195	0	0	Resting Monocytes
IFI30	0.66196	0.928	0.452	0	0	Resting Monocytes
SCO2	0.646609	0.551	0.245	0	0	Resting Monocytes
NPC2	0.645627	0.663	0.31	0	0	Resting Monocytes
SLC11A1	0.642724	0.411	0.157	0	0	Resting Monocytes
ALDH2	0.642037	0.359	0.123	0	0	Resting Monocytes
FTL	0.631402	0.997	0.872	0	0	Resting Monocytes
CPVL	0.631202	0.583	0.25	0	0	Resting Monocytes
SERPINA1	0.629541	0.708	0.3	0	0	Resting Monocytes
IFI6	0.620724	0.751	0.4	0	0	Resting Monocytes
FCER1G	0.618186	0.804	0.391	0	0	Resting Monocytes
FCGRT	0.615785	0.519	0.225	0	0	Resting Monocytes
TGFBI	0.614825	0.373	0.132	0	0	Resting Monocytes
SAT1	0.614171	0.934	0.595	0	0	Resting Monocytes
S100A11	0.61221	0.705	0.347	0	0	Resting Monocytes
NCF1	0.611383	0.43	0.169	0	0	Resting Monocytes
LRRK2	0.608558	0.355	0.132	0	0	Resting Monocytes
CFD	0.60541	0.666	0.298	0	0	Resting Monocytes
CFP	0.599338	0.459	0.193	0	0	Resting Monocytes
CD302	0.59909	0.354	0.121	0	0	Resting Monocytes
HCK	0.596326	0.496	0.204	0	0	Resting Monocytes
PTPRE	0.595942	0.519	0.241	0	0	Resting Monocytes
CTSD	0.593503	0.558	0.261	0	0	Resting Monocytes
FOLR3	0.586642	0.292	0.099	0	0	Resting Monocytes
AMICA1	0.586044	0.521	0.242	0	0	Resting Monocytes
FCGR2A	0.583319	0.4	0.158	0	0	Resting Monocytes
DMXL2	0.581332	0.327	0.121	0	0	Resting Monocytes
C10orf54	0.580924	0.674	0.343	0	0	Resting Monocytes
KCTD12	0.568682	0.291	0.094	0	0	Resting Monocytes
CD163	0.568669	0.248	0.063	0	0	Resting Monocytes
ASAH1	0.56675	0.619	0.307	0	0	Resting Monocytes
PYCARD	0.564353	0.525	0.251	0	0	Resting Monocytes
SULT1A1	0.562134	0.339	0.134	0	0	Resting Monocytes
FOS	0.56125	0.994	0.879	0	0	Resting Monocytes
KLF10	0.561076	0.473	0.218	0	0	Resting Monocytes
LST1	0.553524	0.805	0.386	0	0	Resting Monocytes
BLVRB	0.550517	0.354	0.135	0	0	Resting Monocytes
RASSF4	0.550391	0.325	0.12	0	0	Resting Monocytes
TALDO1	0.546018	0.486	0.234	0	0	Resting Monocytes
LAP3	0.544904	0.554	0.273	0	0	Resting Monocytes
LRP1	0.541836	0.265	0.085	0	0	Resting Monocytes
CCDC88A	0.53988	0.346	0.146	0	0	Resting Monocytes
C5AR1	0.53625	0.446	0.199	0	0	Resting Monocytes
TNFAIP2	0.534541	0.407	0.173	0	0	Resting Monocytes
IFITM3	0.531561	0.839	0.434	0	0	Resting Monocytes
CD86	0.526762	0.382	0.161	0	0	Resting Monocytes
VMP1	0.526013	0.444	0.207	0	0	Resting Monocytes
LY86	0.525795	0.338	0.131	0	0	Resting Monocytes
CREG1	0.525787	0.341	0.135	0	0	Resting Monocytes
PLXDC2	0.525004	0.286	0.105	0	0	Resting Monocytes
GCA	0.523316	0.268	0.09	0	0	Resting Monocytes
RBP7	0.522088	0.215	0.061	0	0	Resting Monocytes
MEGF9	0.519377	0.288	0.105	0	0	Resting Monocytes
BST1	0.518433	0.261	0.085	0	0	Resting Monocytes
SCPEP1	0.517594	0.348	0.139	0	0	Resting Monocytes
RAB31	0.514497	0.313	0.124	0	0	Resting Monocytes
NUP214	0.513334	0.343	0.14	0	0	Resting Monocytes
MCL1	0.51104	0.647	0.385	0	0	Resting Monocytes
HBEGF	0.509084	0.31	0.127	0	0	Resting Monocytes
PLSCR1	0.505378	0.468	0.22	0	0	Resting Monocytes
PGD	0.502727	0.301	0.115	0	0	Resting Monocytes
CTSH	0.500646	0.54	0.267	0	0	Resting Monocytes
GNLY	2.46712	0.836	0.259	0	0	Cytotoxic Lymphocytes
NKG7	2.10166	0.848	0.175	0	0	Cytotoxic Lymphocytes
CCL5	2.10153	0.927	0.224	0	0	Cytotoxic Lymphocytes
GZMB	1.8498	0.572	0.095	0	0	Cytotoxic Lymphocytes
GZMH	1.77981	0.561	0.084	0	0	Cytotoxic Lymphocytes
CST7	1.74623	0.617	0.089	0	0	Cytotoxic Lymphocytes
KLRD1	1.66343	0.505	0.062	0	0	Cytotoxic Lymphocytes
GZMA	1.64647	0.684	0.129	0	0	Cytotoxic Lymphocytes
PRF1	1.64074	0.497	0.067	0	0	Cytotoxic Lymphocytes
FGFBP2	1.63651	0.485	0.069	0	0	Cytotoxic Lymphocytes
TRDC	1.43485	0.335	0.033	0	0	Cytotoxic Lymphocytes
CMC1	1.42956	0.386	0.104	0	0	Cytotoxic Lymphocytes
CTSW	1.4121	0.379	0.04	0	0	Cytotoxic Lymphocytes
KLRB1	1.36816	0.462	0.129	0	0	Cytotoxic Lymphocytes
SYNE2	1.35914	0.664	0.208	0	0	Cytotoxic Lymphocytes
HOPX	1.25316	0.378	0.066	0	0	Cytotoxic Lymphocytes
SYNE1	1.24278	0.424	0.11	0	0	Cytotoxic Lymphocytes
TRGC1	1.16063	0.269	0.03	0	0	Cytotoxic Lymphocytes
SAMD3	1.04755	0.329	0.067	0	0	Cytotoxic Lymphocytes
CD247	1.04697	0.37	0.099	0	0	Cytotoxic Lymphocytes
KLRF1	1.01861	0.207	0.017	0	0	Cytotoxic Lymphocytes
TRGC2	0.986663	0.225	0.031	0	0	Cytotoxic Lymphocytes
TGFBR3	0.974168	0.244	0.036	0	0	Cytotoxic Lymphocytes
IL32	0.95481	0.595	0.214	0	0	Cytotoxic Lymphocytes
PYHIN1	0.94487	0.264	0.056	0	0	Cytotoxic Lymphocytes
ARL4C	0.894582	0.488	0.212	0	0	Cytotoxic Lymphocytes
CD2	0.873327	0.472	0.186	0	0	Cytotoxic Lymphocytes
CEP78	0.87158	0.213	0.046	0	0	Cytotoxic Lymphocytes
PTPRCAP	0.852383	0.635	0.289	0	0	Cytotoxic Lymphocytes
CD8A	0.851016	0.25	0.068	0	0	Cytotoxic Lymphocytes
CD3G	0.812669	0.438	0.193	0	0	Cytotoxic Lymphocytes
GZMM	0.799342	0.205	0.035	0	0	Cytotoxic Lymphocytes
IL2RG	0.785294	0.461	0.212	0	0	Cytotoxic Lymphocytes
LITAF	0.785192	0.472	0.26	0	0	Cytotoxic Lymphocytes
CD7	0.783596	0.237	0.059	0	0	Cytotoxic Lymphocytes
TRBC2	0.779271	0.65	0.3	0	0	Cytotoxic Lymphocytes
CD3D	0.776708	0.523	0.277	0	0	Cytotoxic Lymphocytes
PIK3R1	0.767506	0.472	0.253	0	0	Cytotoxic Lymphocytes
MAN1A2	0.765246	0.409	0.233	0	0	Cytotoxic Lymphocytes
C12orf75	0.750154	0.236	0.072	0	0	Cytotoxic Lymphocytes
CD96	0.746703	0.334	0.122	0	0	Cytotoxic Lymphocytes
IFITM1	0.727701	0.644	0.415	0	0	Cytotoxic Lymphocytes
RUNX3	0.72506	0.251	0.092	0	0	Cytotoxic Lymphocytes
SKAP1	0.722086	0.259	0.085	0	0	Cytotoxic Lymphocytes
ZAP70	0.70386	0.261	0.09	0	0	Cytotoxic Lymphocytes
APMAP	0.692471	0.207	0.073	0	0	Cytotoxic Lymphocytes
RORA	0.690515	0.271	0.099	0	0	Cytotoxic Lymphocytes
PARP8	0.690043	0.326	0.169	0	0	Cytotoxic Lymphocytes
ETS1	0.685868	0.622	0.296	0	0	Cytotoxic Lymphocytes
LYAR	0.68106	0.274	0.128	0	0	Cytotoxic Lymphocytes
OPTN	0.67872	0.274	0.108	0	0	Cytotoxic Lymphocytes
CD3E	0.676467	0.357	0.153	0	0	Cytotoxic Lymphocytes
PPP2R5C	0.675992	0.437	0.263	0	0	Cytotoxic Lymphocytes
PRKCH	0.6758	0.247	0.089	0	0	Cytotoxic Lymphocytes
MACF1	0.666461	0.407	0.24	0	0	Cytotoxic Lymphocytes
SLFN5	0.639747	0.407	0.246	0	0	Cytotoxic Lymphocytes
MBP	0.636888	0.316	0.177	0	0	Cytotoxic Lymphocytes
GNG2	0.615739	0.281	0.152	0	0	Cytotoxic Lymphocytes
HCST	0.615449	0.456	0.315	0	0	Cytotoxic Lymphocytes
CALM1	0.604206	0.853	0.716	0	0	Cytotoxic Lymphocytes
SEPT7	0.603615	0.474	0.325	0	0	Cytotoxic Lymphocytes
SLC38A1	0.596151	0.349	0.172	0	0	Cytotoxic Lymphocytes
UBB	0.589816	0.855	0.755	0	0	Cytotoxic Lymphocytes
LCK	0.571931	0.266	0.114	0	0	Cytotoxic Lymphocytes
TC2N	0.561615	0.205	0.075	0	0	Cytotoxic Lymphocytes
CXCR4	0.537121	0.518	0.359	0	0	Cytotoxic Lymphocytes
CLEC2B	0.536983	0.543	0.419	0	0	Cytotoxic Lymphocytes
EVL	0.516466	0.395	0.243	0	0	Cytotoxic Lymphocytes
PCED1B-AS1	0.509357	0.394	0.22	0	0	Cytotoxic Lymphocytes
FCGR3A	0.502118	0.322	0.158	0	0	Cytotoxic Lymphocytes
ARAP2	0.559072	0.207	0.098	7.34304e-270	1.24685e-265	Cytotoxic Lymphocytes
JAK1	0.538152	0.471	0.355	5.5317e-265	9.39283e-261	Cytotoxic Lymphocytes
ATM	0.512335	0.307	0.181	8.51166e-253	1.44528e-248	Cytotoxic Lymphocytes
ITGB1	0.546628	0.391	0.273	2.52089e-241	4.28048e-237	Cytotoxic Lymphocytes
SPN	0.575507	0.277	0.164	6.70856e-239	1.13911e-234	Cytotoxic Lymphocytes
DSTN	0.566638	0.236	0.13	9.03933e-231	1.53488e-226	Cytotoxic Lymphocytes
BTN3A2	0.555607	0.262	0.152	3.28052e-229	5.57032e-225	Cytotoxic Lymphocytes
CD99	0.511889	0.388	0.278	3.74357e-222	6.35658e-218	Cytotoxic Lymphocytes
PIP4K2A	0.51217	0.23	0.128	1.3164e-217	2.23524e-213	Cytotoxic Lymphocytes
ITGAL	0.540533	0.313	0.205	4.92046e-217	8.35494e-213	Cytotoxic Lymphocytes
CCL4	0.502268	0.319	0.199	1.05002e-209	1.78293e-205	Cytotoxic Lymphocytes
DUSP2	0.503675	0.442	0.342	3.89777e-173	6.61842e-169	Cytotoxic Lymphocytes
IL8	2.15791	0.976	0.474	0	0	Inflammatory Monocytes
IL1B	1.98057	0.837	0.192	0	0	Inflammatory Monocytes
EREG	1.8994	0.568	0.088	0	0	Inflammatory Monocytes
G0S2	1.89247	0.815	0.24	0	0	Inflammatory Monocytes
CXCL2	1.80793	0.565	0.075	0	0	Inflammatory Monocytes
PLAUR	1.54729	0.732	0.211	0	0	Inflammatory Monocytes
SOD2	1.49437	0.877	0.361	0	0	Inflammatory Monocytes
CCL3	1.47401	0.818	0.28	0	0	Inflammatory Monocytes
CXCL3	1.46069	0.337	0.035	0	0	Inflammatory Monocytes
THBS1	1.39586	0.329	0.05	0	0	Inflammatory Monocytes
RP11-1143G9.4	1.37969	0.862	0.375	0	0	Inflammatory Monocytes
IER3	1.29754	0.553	0.123	0	0	Inflammatory Monocytes
NFKBIA	1.29018	0.996	0.739	0	0	Inflammatory Monocytes
BCL2A1	1.23055	0.76	0.276	0	0	Inflammatory Monocytes
PTGS2	1.13718	0.324	0.047	0	0	Inflammatory Monocytes
NAMPT	1.12974	0.749	0.284	0	0	Inflammatory Monocytes
LYZ	1.12212	0.999	0.706	0	0	Inflammatory Monocytes
IL1RN	1.11063	0.36	0.077	0	0	Inflammatory Monocytes
CCL3L1	1.10264	0.379	0.054	0	0	Inflammatory Monocytes
NFKBIZ	1.10017	0.836	0.371	0	0	Inflammatory Monocytes
FTH1	1.08856	0.999	0.853	0	0	Inflammatory Monocytes
NLRP3	1.06893	0.475	0.114	0	0	Inflammatory Monocytes
SGK1	1.00653	0.452	0.125	0	0	Inflammatory Monocytes
ZFP36	0.973466	0.958	0.659	0	0	Inflammatory Monocytes
LINC00936	0.969314	0.666	0.265	0	0	Inflammatory Monocytes
CD83	0.951372	0.503	0.143	0	0	Inflammatory Monocytes
CPVL	0.940503	0.67	0.253	0	0	Inflammatory Monocytes
S100A9	0.930457	0.988	0.642	0	0	Inflammatory Monocytes
RIPK2	0.90433	0.521	0.178	0	0	Inflammatory Monocytes
SRGN	0.893251	0.992	0.82	0	0	Inflammatory Monocytes
LGALS3	0.876808	0.655	0.284	0	0	Inflammatory Monocytes
FOLR3	0.864512	0.363	0.097	0	0	Inflammatory Monocytes
NAMPTL	0.858142	0.321	0.061	0	0	Inflammatory Monocytes
VIM	0.857566	0.933	0.647	0	0	Inflammatory Monocytes
CD14	0.853025	0.795	0.322	0	0	Inflammatory Monocytes
PDE4B	0.85225	0.498	0.174	0	0	Inflammatory Monocytes
PPP1R15A	0.852025	0.89	0.566	0	0	Inflammatory Monocytes
C5AR1	0.850329	0.515	0.201	0	0	Inflammatory Monocytes
VCAN	0.849595	0.84	0.361	0	0	Inflammatory Monocytes
CDKN1A	0.839916	0.577	0.239	0	0	Inflammatory Monocytes
PLEK	0.831489	0.765	0.387	0	0	Inflammatory Monocytes
CTSS	0.826248	0.993	0.651	0	0	Inflammatory Monocytes
HBEGF	0.816877	0.389	0.123	0	0	Inflammatory Monocytes
S100A12	0.814781	0.601	0.249	0	0	Inflammatory Monocytes
MS4A6A	0.802189	0.731	0.305	0	0	Inflammatory Monocytes
TKT	0.788764	0.851	0.461	0	0	Inflammatory Monocytes
TMEM176B	0.78778	0.272	0.054	0	0	Inflammatory Monocytes
CFD	0.787186	0.71	0.311	0	0	Inflammatory Monocytes
S100A8	0.779019	0.974	0.622	0	0	Inflammatory Monocytes
PSAP	0.76687	0.989	0.641	0	0	Inflammatory Monocytes
CSTA	0.764877	0.758	0.337	0	0	Inflammatory Monocytes
CYBB	0.757956	0.822	0.386	0	0	Inflammatory Monocytes
FCN1	0.756928	0.943	0.441	0	0	Inflammatory Monocytes
FPR1	0.753063	0.525	0.21	0	0	Inflammatory Monocytes
IFI30	0.750997	0.925	0.479	0	0	Inflammatory Monocytes
MAFB	0.747306	0.438	0.171	0	0	Inflammatory Monocytes
APLP2	0.73492	0.755	0.372	0	0	Inflammatory Monocytes
ICAM1	0.7314	0.309	0.079	0	0	Inflammatory Monocytes
CST3	0.722915	0.93	0.466	0	0	Inflammatory Monocytes
MXD1	0.722915	0.499	0.205	0	0	Inflammatory Monocytes
CCL4	0.720795	0.45	0.179	0	0	Inflammatory Monocytes
SERPINA1	0.717363	0.722	0.321	0	0	Inflammatory Monocytes
GPX1	0.712406	0.734	0.373	0	0	Inflammatory Monocytes
CTSH	0.708734	0.588	0.274	0	0	Inflammatory Monocytes
RILPL2	0.705301	0.467	0.194	0	0	Inflammatory Monocytes
HCAR2	0.699156	0.241	0.043	0	0	Inflammatory Monocytes
NCF2	0.689029	0.57	0.252	0	0	Inflammatory Monocytes
ETS2	0.685789	0.318	0.105	0	0	Inflammatory Monocytes
ID2	0.685279	0.836	0.606	0	0	Inflammatory Monocytes
PLBD1	0.682477	0.41	0.166	0	0	Inflammatory Monocytes
NINJ1	0.677934	0.444	0.181	0	0	Inflammatory Monocytes
CLEC7A	0.672218	0.617	0.279	0	0	Inflammatory Monocytes
LGALS2	0.669453	0.498	0.217	0	0	Inflammatory Monocytes
GPR183	0.667121	0.412	0.213	0	0	Inflammatory Monocytes
DUSP6	0.662445	0.462	0.214	0	0	Inflammatory Monocytes
ATF3	0.660644	0.285	0.082	0	0	Inflammatory Monocytes
HCAR3	0.655113	0.227	0.046	0	0	Inflammatory Monocytes
FTL	0.652973	0.997	0.879	0	0	Inflammatory Monocytes
TYROBP	0.650224	0.969	0.573	0	0	Inflammatory Monocytes
HLA-DQB1	0.650215	0.552	0.258	0	0	Inflammatory Monocytes
MARCKS	0.64739	0.423	0.18	0	0	Inflammatory Monocytes
TNFAIP3	0.64358	0.777	0.446	0	0	Inflammatory Monocytes
RGS2	0.635081	0.794	0.465	0	0	Inflammatory Monocytes
CLEC4E	0.633616	0.272	0.087	0	0	Inflammatory Monocytes
CD68	0.63246	0.63	0.288	0	0	Inflammatory Monocytes
STX11	0.632322	0.356	0.132	0	0	Inflammatory Monocytes
FCGRT	0.617477	0.516	0.242	0	0	Inflammatory Monocytes
GRN	0.615988	0.666	0.326	0	0	Inflammatory Monocytes
AIF1	0.611777	0.928	0.476	0	0	Inflammatory Monocytes
LILRA5	0.611	0.434	0.184	0	0	Inflammatory Monocytes
HIF1A	0.608959	0.509	0.259	0	0	Inflammatory Monocytes
FCER1G	0.606055	0.795	0.416	0	0	Inflammatory Monocytes
CHMP1B	0.605766	0.477	0.252	0	0	Inflammatory Monocytes
PTPRE	0.605745	0.524	0.255	0	0	Inflammatory Monocytes
CTSB	0.604485	0.649	0.337	0	0	Inflammatory Monocytes
SULT1A1	0.603324	0.362	0.142	0	0	Inflammatory Monocytes
FCGR2A	0.598939	0.398	0.172	0	0	Inflammatory Monocytes
FGL2	0.594331	0.728	0.371	0	0	Inflammatory Monocytes
NR4A1	0.592018	0.329	0.134	0	0	Inflammatory Monocytes
ASAH1	0.591569	0.62	0.324	0	0	Inflammatory Monocytes
RNF130	0.58996	0.462	0.208	0	0	Inflammatory Monocytes
KLF4	0.58559	0.521	0.254	0	0	Inflammatory Monocytes
CD302	0.583375	0.341	0.136	0	0	Inflammatory Monocytes
DUSP1	0.580647	0.949	0.763	0	0	Inflammatory Monocytes
TSPO	0.580451	0.813	0.479	0	0	Inflammatory Monocytes
DUSP2	0.580162	0.561	0.324	0	0	Inflammatory Monocytes
FOS	0.58015	0.993	0.886	0	0	Inflammatory Monocytes
AP1S2	0.579594	0.622	0.327	0	0	Inflammatory Monocytes
CD36	0.578596	0.471	0.211	0	0	Inflammatory Monocytes
CTSD	0.576788	0.541	0.281	0	0	Inflammatory Monocytes
RTN3	0.575091	0.414	0.193	0	0	Inflammatory Monocytes
MPEG1	0.574862	0.524	0.244	0	0	Inflammatory Monocytes
IRAK3	0.573369	0.305	0.12	0	0	Inflammatory Monocytes
IFNGR2	0.570502	0.358	0.149	0	0	Inflammatory Monocytes
NPC2	0.570388	0.637	0.334	0	0	Inflammatory Monocytes
TALDO1	0.567806	0.49	0.248	0	0	Inflammatory Monocytes
LTA4H	0.566955	0.439	0.22	0	0	Inflammatory Monocytes
TNFAIP2	0.566013	0.403	0.187	0	0	Inflammatory Monocytes
TREM1	0.565693	0.241	0.081	0	0	Inflammatory Monocytes
GADD45B	0.565156	0.575	0.356	0	0	Inflammatory Monocytes
ANXA5	0.562324	0.705	0.41	0	0	Inflammatory Monocytes
LILRA3	0.56143	0.323	0.131	0	0	Inflammatory Monocytes
TGFBI	0.553315	0.351	0.149	0	0	Inflammatory Monocytes
TIMP1	0.552355	0.459	0.233	0	0	Inflammatory Monocytes
LST1	0.551784	0.801	0.411	0	0	Inflammatory Monocytes
APOBEC3A	0.548714	0.607	0.304	0	0	Inflammatory Monocytes
HLA-DRA	0.546122	0.933	0.62	0	0	Inflammatory Monocytes
GSTP1	0.546037	0.717	0.438	0	0	Inflammatory Monocytes
PILRA	0.541286	0.351	0.149	0	0	Inflammatory Monocytes
LY96	0.537814	0.366	0.17	0	0	Inflammatory Monocytes
BST1	0.536839	0.26	0.095	0	0	Inflammatory Monocytes
CD55	0.536085	0.486	0.253	0	0	Inflammatory Monocytes
IFNGR1	0.534976	0.437	0.215	0	0	Inflammatory Monocytes
HLA-DRB1	0.533892	0.873	0.56	0	0	Inflammatory Monocytes
CFP	0.533469	0.441	0.211	0	0	Inflammatory Monocytes
MNDA	0.532637	0.825	0.402	0	0	Inflammatory Monocytes
COTL1	0.529117	0.778	0.482	0	0	Inflammatory Monocytes
MID1IP1	0.528364	0.241	0.086	0	0	Inflammatory Monocytes
ANXA1	0.527106	0.846	0.593	0	0	Inflammatory Monocytes
CREG1	0.52593	0.339	0.147	0	0	Inflammatory Monocytes
BLVRB	0.523667	0.342	0.15	0	0	Inflammatory Monocytes
RASGEF1B	0.514568	0.25	0.089	0	0	Inflammatory Monocytes
IGSF6	0.51356	0.443	0.223	0	0	Inflammatory Monocytes
ALDH2	0.509105	0.326	0.142	0	0	Inflammatory Monocytes
CSF3R	0.507038	0.374	0.177	0	0	Inflammatory Monocytes
SCPEP1	0.506537	0.335	0.153	0	0	Inflammatory Monocytes
HLA-DMA	0.505073	0.473	0.251	0	0	Inflammatory Monocytes
PPT1	0.504966	0.366	0.171	0	0	Inflammatory Monocytes
SAMSN1	0.501615	0.388	0.198	0	0	Inflammatory Monocytes
IFI27	0.951065	0.363	0.219	6.31441e-301	1.07219e-296	Inflammatory Monocytes
EGR1	0.510105	0.253	0.126	7.51418e-254	1.27591e-249	Inflammatory Monocytes
MS4A1	2.6835	0.779	0.031	0	0	B Cells
BANK1	1.93472	0.568	0.02	0	0	B Cells
CD79A	1.74221	0.517	0.022	0	0	B Cells
RALGPS2	1.70717	0.493	0.028	0	0	B Cells
CD79B	1.50106	0.47	0.063	0	0	B Cells
IGHM	1.355	0.596	0.098	0	0	B Cells
HLA-DQA1	1.15681	0.583	0.18	0	0	B Cells
HLA-DPB1	1.07747	0.838	0.452	0	0	B Cells
CD74	1.07196	0.996	0.751	0	0	B Cells
TMEM156	1.0641	0.325	0.058	0	0	B Cells
IGHD	1.05834	0.252	0.01	0	0	B Cells
CD22	0.996908	0.222	0.011	0	0	B Cells
CD19	0.94417	0.208	0.006	0	0	B Cells
CD37	0.916606	0.642	0.337	0	0	B Cells
EZR	0.897398	0.685	0.383	0	0	B Cells
SWAP70	0.883857	0.265	0.061	0	0	B Cells
MEF2C	0.875176	0.399	0.164	0	0	B Cells
HLA-DQA2	0.854608	0.211	0.038	0	0	B Cells
SMIM14	0.777079	0.266	0.094	0	0	B Cells
HLA-DRA	0.764907	0.963	0.645	0	0	B Cells
LTB	0.738995	0.476	0.205	0	0	B Cells
TSC22D3	0.735281	0.814	0.578	0	0	B Cells
FAIM3	0.709908	0.281	0.084	0	0	B Cells
IFT57	0.703643	0.231	0.072	0	0	B Cells
PTPRCAP	0.689541	0.649	0.328	0	0	B Cells
CD82	0.674038	0.207	0.06	0	0	B Cells
HLA-DPA1	0.63644	0.782	0.481	0	0	B Cells
HLA-DRB1	0.631394	0.895	0.586	0	0	B Cells
CD52	0.542045	0.973	0.867	0	0	B Cells
RPS27	0.539472	0.969	0.906	0	0	B Cells
CCDC50	0.722352	0.285	0.111	1.48966e-294	2.52944e-290	B Cells
CD69	0.666354	0.574	0.337	2.01139e-280	3.41534e-276	B Cells
BIRC3	0.684672	0.334	0.15	4.37649e-255	7.43129e-251	B Cells
HLA-DRB5	0.650097	0.448	0.253	3.82272e-240	6.49099e-236	B Cells
HLA-DQB1	0.585514	0.488	0.289	2.31995e-226	3.93927e-222	B Cells
RHOH	0.51751	0.245	0.101	7.62925e-203	1.29545e-198	B Cells
LBH	0.504906	0.234	0.094	3.03435e-199	5.15233e-195	B Cells
EAF2	0.580494	0.202	0.079	6.96101e-190	1.18198e-185	B Cells
PTPN1	0.612229	0.335	0.177	2.88353e-184	4.89623e-180	B Cells
ADK	0.577952	0.208	0.085	2.50544e-179	4.25423e-175	B Cells
ARID5B	0.507717	0.228	0.099	8.95164e-167	1.51999e-162	B Cells
DAPP1	0.548468	0.201	0.088	1.99434e-153	3.38638e-149	B Cells
LRMP	0.543018	0.205	0.093	9.44782e-144	1.60424e-139	B Cells
STXBP5	0.52865	0.33	0.198	1.1491e-119	1.95117e-115	B Cells
RHOB	0.516777	0.215	0.116	3.23493e-101	5.49292e-97	B Cells
CIB1	0.507386	0.333	0.232	8.79496e-80	1.49338e-75	B Cells
FCGR3A	1.90473	0.871	0.149	0	0	Non-Classical Monocytes
MS4A7	1.3921	0.752	0.181	0	0	Non-Classical Monocytes
LST1	1.36584	0.965	0.442	0	0	Non-Classical Monocytes
C1QA	1.33671	0.281	0.016	0	0	Non-Classical Monocytes
CDKN1C	1.31195	0.39	0.016	0	0	Non-Classical Monocytes
AIF1	1.1495	0.984	0.519	0	0	Non-Classical Monocytes
RP11-290F20.3	1.12722	0.473	0.077	0	0	Non-Classical Monocytes
RHOC	1.10974	0.507	0.086	0	0	Non-Classical Monocytes
SAT1	1.06953	0.984	0.644	0	0	Non-Classical Monocytes
CSF1R	1.05027	0.54	0.12	0	0	Non-Classical Monocytes
COTL1	1.04267	0.931	0.504	0	0	Non-Classical Monocytes
LILRB2	1.03155	0.686	0.224	0	0	Non-Classical Monocytes
LYN	1.01723	0.669	0.229	0	0	Non-Classical Monocytes
LILRB1	0.994335	0.567	0.165	0	0	Non-Classical Monocytes
TNFRSF1B	0.977077	0.8	0.345	0	0	Non-Classical Monocytes
TCF7L2	0.973438	0.366	0.045	0	0	Non-Classical Monocytes
FAM26F	0.944972	0.639	0.227	0	0	Non-Classical Monocytes
SLC2A6	0.941721	0.423	0.095	0	0	Non-Classical Monocytes
IFITM3	0.940247	0.943	0.49	0	0	Non-Classical Monocytes
WARS	0.930924	0.765	0.325	0	0	Non-Classical Monocytes
MTSS1	0.910261	0.386	0.072	0	0	Non-Classical Monocytes
FTL	0.906882	0.998	0.891	0	0	Non-Classical Monocytes
LRRC25	0.893481	0.431	0.097	0	0	Non-Classical Monocytes
IFI30	0.879885	0.952	0.524	0	0	Non-Classical Monocytes
SIGLEC10	0.878739	0.332	0.052	0	0	Non-Classical Monocytes
FCER1G	0.853016	0.888	0.45	0	0	Non-Classical Monocytes
PSAP	0.846734	0.996	0.676	0	0	Non-Classical Monocytes
HLA-DPA1	0.817138	0.877	0.481	0	0	Non-Classical Monocytes
CFD	0.811539	0.781	0.348	0	0	Non-Classical Monocytes
SERPINA1	0.807973	0.809	0.357	0	0	Non-Classical Monocytes
NAP1L1	0.806424	0.81	0.484	0	0	Non-Classical Monocytes
NFKBIZ	0.804587	0.832	0.419	0	0	Non-Classical Monocytes
APOBEC3A	0.804229	0.709	0.33	0	0	Non-Classical Monocytes
HCK	0.782086	0.617	0.242	0	0	Non-Classical Monocytes
POU2F2	0.780721	0.462	0.155	0	0	Non-Classical Monocytes
LILRA3	0.748437	0.427	0.145	0	0	Non-Classical Monocytes
LYST	0.745566	0.715	0.362	0	0	Non-Classical Monocytes
HMOX1	0.741665	0.32	0.069	0	0	Non-Classical Monocytes
IFITM2	0.740798	0.857	0.516	0	0	Non-Classical Monocytes
CUX1	0.722095	0.373	0.117	0	0	Non-Classical Monocytes
BID	0.715952	0.574	0.25	0	0	Non-Classical Monocytes
ZFAND5	0.708557	0.642	0.302	0	0	Non-Classical Monocytes
CD97	0.707276	0.608	0.27	0	0	Non-Classical Monocytes
MAFB	0.700522	0.501	0.195	0	0	Non-Classical Monocytes
CST3	0.678021	0.924	0.514	0	0	Non-Classical Monocytes
PTPN6	0.670859	0.511	0.213	0	0	Non-Classical Monocytes
MYOF	0.670519	0.285	0.067	0	0	Non-Classical Monocytes
C5AR1	0.669775	0.589	0.229	0	0	Non-Classical Monocytes
NR4A1	0.669593	0.418	0.149	0	0	Non-Classical Monocytes
NAAA	0.666545	0.413	0.142	0	0	Non-Classical Monocytes
C10orf54	0.666283	0.736	0.39	0	0	Non-Classical Monocytes
S100A11	0.66395	0.771	0.399	0	0	Non-Classical Monocytes
NPC2	0.658684	0.727	0.36	0	0	Non-Classical Monocytes
ASAH1	0.65296	0.695	0.351	0	0	Non-Classical Monocytes
VASP	0.6528	0.49	0.2	0	0	Non-Classical Monocytes
TIMP1	0.6526	0.546	0.252	0	0	Non-Classical Monocytes
RNASET2	0.641371	0.714	0.379	0	0	Non-Classical Monocytes
CLEC12A	0.635731	0.674	0.325	0	0	Non-Classical Monocytes
FGR	0.634927	0.629	0.3	0	0	Non-Classical Monocytes
PIK3AP1	0.634223	0.395	0.145	0	0	Non-Classical Monocytes
LILRA5	0.631476	0.5	0.206	0	0	Non-Classical Monocytes
CTSL	0.63092	0.239	0.043	0	0	Non-Classical Monocytes
FTH1	0.627696	0.999	0.869	0	0	Non-Classical Monocytes
SH3BP2	0.619349	0.368	0.124	0	0	Non-Classical Monocytes
EMR2	0.617704	0.264	0.064	0	0	Non-Classical Monocytes
HSBP1	0.6168	0.458	0.193	0	0	Non-Classical Monocytes
ITGAX	0.615236	0.435	0.168	0	0	Non-Classical Monocytes
ABI3	0.613392	0.293	0.071	0	0	Non-Classical Monocytes
SLC11A1	0.613012	0.472	0.192	0	0	Non-Classical Monocytes
CD68	0.612195	0.683	0.321	0	0	Non-Classical Monocytes
PILRA	0.603133	0.426	0.166	0	0	Non-Classical Monocytes
SYNGR2	0.602373	0.542	0.242	0	0	Non-Classical Monocytes
CTSS	0.59738	0.996	0.686	0	0	Non-Classical Monocytes
LILRA1	0.587801	0.271	0.075	0	0	Non-Classical Monocytes
KDM1B	0.583879	0.279	0.083	0	0	Non-Classical Monocytes
UNC119	0.583534	0.264	0.071	0	0	Non-Classical Monocytes
PLXNB2	0.577949	0.287	0.088	0	0	Non-Classical Monocytes
DOCK5	0.577674	0.236	0.058	0	0	Non-Classical Monocytes
FGL2	0.572546	0.787	0.405	0	0	Non-Classical Monocytes
NAMPT	0.569393	0.672	0.337	0	0	Non-Classical Monocytes
SPI1	0.565335	0.36	0.127	0	0	Non-Classical Monocytes
SIDT2	0.562843	0.225	0.046	0	0	Non-Classical Monocytes
CX3CR1	0.561635	0.253	0.061	0	0	Non-Classical Monocytes
SPN	0.561537	0.431	0.17	0	0	Non-Classical Monocytes
P2RX1	0.56087	0.208	0.048	0	0	Non-Classical Monocytes
MARCKS	0.560257	0.492	0.201	0	0	Non-Classical Monocytes
RELT	0.554367	0.283	0.086	0	0	Non-Classical Monocytes
TYROBP	0.550401	0.968	0.614	0	0	Non-Classical Monocytes
HLA-DRB1	0.539976	0.902	0.591	0	0	Non-Classical Monocytes
HLA-DPB1	0.513857	0.772	0.462	0	0	Non-Classical Monocytes
CYBB	0.50332	0.794	0.433	0	0	Non-Classical Monocytes
HLA-DRA	0.500263	0.929	0.653	0	0	Non-Classical Monocytes
CXCL16	0.531185	0.238	0.066	2.20588e-305	3.74559e-301	Non-Classical Monocytes
INSIG1	0.568825	0.279	0.087	9.02331e-301	1.53216e-296	Non-Classical Monocytes
SCIMP	0.550241	0.348	0.125	1.84261e-299	3.12874e-295	Non-Classical Monocytes
LTA4H	0.613245	0.51	0.238	6.08532e-290	1.03329e-285	Non-Classical Monocytes
C19orf38	0.535361	0.348	0.13	1.26999e-282	2.15645e-278	Non-Classical Monocytes
HK3	0.546046	0.303	0.106	3.19819e-274	5.43052e-270	Non-Classical Monocytes
KLF4	0.540885	0.567	0.279	5.59157e-272	9.49449e-268	Non-Classical Monocytes
MAPKAPK3	0.522387	0.306	0.108	6.15077e-270	1.0444e-265	Non-Classical Monocytes
PTP4A2	0.569459	0.662	0.379	3.30932e-269	5.61922e-265	Non-Classical Monocytes
SLC8A1	0.504366	0.259	0.083	3.52985e-267	5.99369e-263	Non-Classical Monocytes
SLC7A7	0.543853	0.365	0.145	4.43801e-266	7.53573e-262	Non-Classical Monocytes
CPPED1	0.537663	0.379	0.153	9.29209e-265	1.5778e-260	Non-Classical Monocytes
CFP	0.529549	0.496	0.232	7.9553e-264	1.35081e-259	Non-Classical Monocytes
SLC31A2	0.547864	0.344	0.133	4.67511e-259	7.93834e-255	Non-Classical Monocytes
CD300A	0.500866	0.316	0.116	4.43561e-256	7.53166e-252	Non-Classical Monocytes
MTPN	0.543615	0.541	0.273	9.28489e-256	1.57657e-251	Non-Classical Monocytes
RGS19	0.511736	0.438	0.195	2.43661e-252	4.13736e-248	Non-Classical Monocytes
TCIRG1	0.523009	0.414	0.181	7.86759e-250	1.33592e-245	Non-Classical Monocytes
ATG3	0.520282	0.467	0.219	5.44067e-247	9.23826e-243	Non-Classical Monocytes
EHBP1L1	0.507521	0.295	0.107	7.18508e-247	1.22003e-242	Non-Classical Monocytes
LRRFIP1	0.508649	0.698	0.417	1.24587e-237	2.11549e-233	Non-Classical Monocytes
RNF144B	0.541883	0.277	0.101	7.44067e-232	1.26343e-227	Non-Classical Monocytes
CMTM6	0.505066	0.542	0.285	7.96033e-227	1.35166e-222	Non-Classical Monocytes
SIK1	0.536561	0.315	0.123	2.97574e-225	5.0528e-221	Non-Classical Monocytes
NEAT1	0.643512	0.663	0.418	9.38056e-218	1.59282e-213	Non-Classical Monocytes
NBPF10	0.512542	0.445	0.212	3.02371e-214	5.13426e-210	Non-Classical Monocytes
TNF	0.635915	0.23	0.08	8.97416e-204	1.52381e-199	Non-Classical Monocytes
STMN1	1.83257	0.543	0.031	0	0	Proliferating T Cells
HIST1H4C	1.66922	0.653	0.289	0	0	Proliferating T Cells
HIST1H1B	1.53418	0.323	0.026	0	0	Proliferating T Cells
KIAA0101	1.51296	0.431	0.01	0	0	Proliferating T Cells
MKI67	1.46497	0.371	0.011	0	0	Proliferating T Cells
CCL5	1.39503	0.857	0.324	0	0	Proliferating T Cells
HMGB2	1.36838	0.745	0.386	0	0	Proliferating T Cells
GZMA	1.36289	0.748	0.203	0	0	Proliferating T Cells
SH2D1A	1.31795	0.532	0.065	0	0	Proliferating T Cells
HIST1H1D	1.31277	0.616	0.2	0	0	Proliferating T Cells
CD8A	1.3126	0.523	0.08	0	0	Proliferating T Cells
CENPF	1.28962	0.3	0.011	0	0	Proliferating T Cells
PCNA	1.27448	0.378	0.036	0	0	Proliferating T Cells
HIST1H2AJ	1.272	0.255	0.014	0	0	Proliferating T Cells
TUBA1B	1.25713	0.542	0.242	0	0	Proliferating T Cells
TUBB	1.19123	0.427	0.114	0	0	Proliferating T Cells
IL32	1.16921	0.807	0.257	0	0	Proliferating T Cells
TOP2A	1.16202	0.246	0.007	0	0	Proliferating T Cells
DUT	1.15315	0.495	0.157	0	0	Proliferating T Cells
ACTG1	1.13625	0.912	0.624	0	0	Proliferating T Cells
SMC4	1.12549	0.434	0.093	0	0	Proliferating T Cells
TYMS	1.09063	0.292	0.005	0	0	Proliferating T Cells
H2AFZ	1.05411	0.548	0.233	0	0	Proliferating T Cells
CD3G	1.04644	0.702	0.214	0	0	Proliferating T Cells
RRM2	1.02613	0.254	0.006	0	0	Proliferating T Cells
HIST1H1C	1.02367	0.514	0.176	0	0	Proliferating T Cells
CD3D	1.00231	0.758	0.3	0	0	Proliferating T Cells
MCM4	0.975982	0.277	0.013	0	0	Proliferating T Cells
TRAC	0.952276	0.574	0.162	0	0	Proliferating T Cells
MT1E	0.943402	0.305	0.027	0	0	Proliferating T Cells
HIST1H2AM	0.939301	0.262	0.032	0	0	Proliferating T Cells
TRBC2	0.937075	0.806	0.341	0	0	Proliferating T Cells
PFN1	0.908525	0.96	0.771	0	0	Proliferating T Cells
GZMK	0.905809	0.267	0.049	0	0	Proliferating T Cells
IDH2	0.88909	0.427	0.109	0	0	Proliferating T Cells
C12orf75	0.885962	0.429	0.085	0	0	Proliferating T Cells
CD8B	0.883727	0.323	0.044	0	0	Proliferating T Cells
NKG7	0.883439	0.741	0.273	0	0	Proliferating T Cells
NASP	0.882691	0.418	0.121	0	0	Proliferating T Cells
NUCKS1	0.876643	0.604	0.253	0	0	Proliferating T Cells
BIRC5	0.869457	0.211	0.004	0	0	Proliferating T Cells
CCDC167	0.866866	0.39	0.08	0	0	Proliferating T Cells
HIST1H1E	0.864908	0.522	0.228	0	0	Proliferating T Cells
NUSAP1	0.859248	0.215	0.015	0	0	Proliferating T Cells
HMGN2	0.84712	0.554	0.245	0	0	Proliferating T Cells
CD2	0.838093	0.647	0.217	0	0	Proliferating T Cells
MIR4435-1HG	0.836492	0.346	0.071	0	0	Proliferating T Cells
IFNG	0.834626	0.266	0.047	0	0	Proliferating T Cells
PTPRCAP	0.807161	0.763	0.331	0	0	Proliferating T Cells
MCM3	0.802917	0.245	0.024	0	0	Proliferating T Cells
LDHB	0.799964	0.656	0.279	0	0	Proliferating T Cells
TIGIT	0.799938	0.259	0.035	0	0	Proliferating T Cells
EZH2	0.794162	0.27	0.042	0	0	Proliferating T Cells
PYHIN1	0.793006	0.373	0.08	0	0	Proliferating T Cells
MCM7	0.784233	0.268	0.037	0	0	Proliferating T Cells
FGFBP2	0.778516	0.432	0.129	0	0	Proliferating T Cells
SMC2	0.770699	0.225	0.022	0	0	Proliferating T Cells
GZMH	0.76621	0.484	0.153	0	0	Proliferating T Cells
CD27	0.76588	0.271	0.047	0	0	Proliferating T Cells
LCK	0.765356	0.453	0.126	0	0	Proliferating T Cells
RAN	0.765076	0.527	0.238	0	0	Proliferating T Cells
SAMD3	0.764975	0.416	0.099	0	0	Proliferating T Cells
PTTG1	0.760619	0.226	0.02	0	0	Proliferating T Cells
HMGB1	0.759972	0.673	0.384	0	0	Proliferating T Cells
ANP32E	0.755216	0.448	0.175	0	0	Proliferating T Cells
RPA3	0.754599	0.329	0.08	0	0	Proliferating T Cells
STK17A	0.74966	0.418	0.127	0	0	Proliferating T Cells
HNRNPA2B1	0.745339	0.832	0.624	0	0	Proliferating T Cells
MLF1IP	0.741629	0.205	0.012	0	0	Proliferating T Cells
HSP90AA1	0.740371	0.782	0.506	0	0	Proliferating T Cells
GAPDH	0.732441	0.914	0.693	0	0	Proliferating T Cells
CACYBP	0.7293	0.431	0.149	0	0	Proliferating T Cells
USP1	0.728015	0.382	0.129	0	0	Proliferating T Cells
LINC00152	0.725999	0.33	0.087	0	0	Proliferating T Cells
KLRD1	0.72138	0.406	0.128	0	0	Proliferating T Cells
CBX5	0.718485	0.278	0.052	0	0	Proliferating T Cells
DENND2D	0.71311	0.292	0.055	0	0	Proliferating T Cells
H2AFV	0.711979	0.407	0.138	0	0	Proliferating T Cells
PRF1	0.707255	0.44	0.129	0	0	Proliferating T Cells
ITM2A	0.706	0.359	0.105	0	0	Proliferating T Cells
LYAR	0.705642	0.429	0.141	0	0	Proliferating T Cells
MCM5	0.697768	0.234	0.038	0	0	Proliferating T Cells
ACTB	0.692523	0.975	0.85	0	0	Proliferating T Cells
CORO1A	0.692066	0.793	0.515	0	0	Proliferating T Cells
YWHAQ	0.687534	0.451	0.172	0	0	Proliferating T Cells
HMGA1	0.684784	0.321	0.084	0	0	Proliferating T Cells
ETS1	0.680097	0.759	0.334	0	0	Proliferating T Cells
SNRPD1	0.67185	0.417	0.154	0	0	Proliferating T Cells
SEPT6	0.670645	0.503	0.21	0	0	Proliferating T Cells
DNAJC9	0.669507	0.245	0.041	0	0	Proliferating T Cells
MCM6	0.66338	0.201	0.018	0	0	Proliferating T Cells
CFL1	0.659914	0.873	0.657	0	0	Proliferating T Cells
ARHGDIB	0.656861	0.908	0.709	0	0	Proliferating T Cells
HSPB11	0.651769	0.323	0.088	0	0	Proliferating T Cells
CLEC2D	0.650385	0.404	0.132	0	0	Proliferating T Cells
SKA2	0.648219	0.25	0.046	0	0	Proliferating T Cells
RRM1	0.635481	0.216	0.026	0	0	Proliferating T Cells
CD38	0.633759	0.256	0.059	0	0	Proliferating T Cells
IL2RG	0.62369	0.563	0.241	0	0	Proliferating T Cells
RBBP7	0.618075	0.313	0.094	0	0	Proliferating T Cells
CST7	0.611932	0.503	0.168	0	0	Proliferating T Cells
THEMIS	0.608876	0.261	0.058	0	0	Proliferating T Cells
CKS2	0.590948	0.204	0.037	0	0	Proliferating T Cells
ZAP70	0.586681	0.351	0.109	0	0	Proliferating T Cells
CEP78	0.577392	0.268	0.066	0	0	Proliferating T Cells
PRKCH	0.575516	0.342	0.106	0	0	Proliferating T Cells
RP11-94L15.2	0.572153	0.27	0.068	0	0	Proliferating T Cells
CD3E	0.563777	0.477	0.175	0	0	Proliferating T Cells
CD52	0.563686	0.967	0.87	0	0	Proliferating T Cells
RPLP0	0.548097	0.967	0.865	0	0	Proliferating T Cells
CARHSP1	0.522849	0.208	0.046	0	0	Proliferating T Cells
PPP1CA	0.681387	0.579	0.285	1.63826e-305	2.78177e-301	Proliferating T Cells
SUB1	0.629909	0.719	0.434	1.23955e-303	2.10476e-299	Proliferating T Cells
PPIA	0.686552	0.658	0.378	5.99908e-301	1.01864e-296	Proliferating T Cells
TGFBR3	0.555501	0.247	0.065	7.23996e-298	1.22934e-293	Proliferating T Cells
HNRNPF	0.684376	0.455	0.191	1.90136e-297	3.22851e-293	Proliferating T Cells
CBX3	0.689308	0.581	0.293	7.94055e-296	1.34831e-291	Proliferating T Cells
TRGC2	0.542727	0.23	0.058	1.5873e-294	2.69524e-290	Proliferating T Cells
UBB	0.524244	0.916	0.766	3.20069e-282	5.43478e-278	Proliferating T Cells
TMPO	0.771538	0.472	0.215	7.77988e-282	1.32102e-277	Proliferating T Cells
SNRPD2	0.584597	0.775	0.528	1.38861e-281	2.35786e-277	Proliferating T Cells
ACTR3	0.627137	0.661	0.377	3.61851e-279	6.14423e-275	Proliferating T Cells
PPM1G	0.614646	0.405	0.159	1.10577e-277	1.8776e-273	Proliferating T Cells
SLBP	0.586515	0.274	0.084	1.10082e-275	1.86918e-271	Proliferating T Cells
RAC2	0.615417	0.63	0.345	9.68981e-272	1.64533e-267	Proliferating T Cells
CALM3	0.647063	0.501	0.235	2.65092e-270	4.50126e-266	Proliferating T Cells
HSPD1	0.713868	0.442	0.192	3.13282e-270	5.31952e-266	Proliferating T Cells
ATPIF1	0.609227	0.591	0.305	1.84235e-268	3.12832e-264	Proliferating T Cells
SLC25A5	0.662655	0.632	0.364	7.11648e-268	1.20838e-263	Proliferating T Cells
SKAP1	0.505297	0.322	0.106	1.64058e-265	2.78571e-261	Proliferating T Cells
MT2A	0.622195	0.544	0.265	6.87022e-263	1.16656e-258	Proliferating T Cells
SNRPF	0.596584	0.395	0.158	8.36357e-261	1.42013e-256	Proliferating T Cells
FLNA	0.65151	0.62	0.344	3.71779e-260	6.31281e-256	Proliferating T Cells
ANP32B	0.648697	0.59	0.319	6.90279e-259	1.17209e-254	Proliferating T Cells
ANXA6	0.565013	0.417	0.168	7.43203e-259	1.26196e-254	Proliferating T Cells
GZMB	0.760922	0.411	0.169	8.22584e-257	1.39675e-252	Proliferating T Cells
CNN2	0.644938	0.425	0.181	1.3469e-256	2.28703e-252	Proliferating T Cells
SNRPG	0.644612	0.432	0.187	6.53832e-256	1.11021e-251	Proliferating T Cells
APOBEC3C	0.592513	0.39	0.155	7.76308e-256	1.31817e-251	Proliferating T Cells
SMC3	0.594058	0.35	0.13	4.64405e-253	7.88559e-249	Proliferating T Cells
PSMB8	0.602551	0.622	0.349	1.65601e-251	2.8119e-247	Proliferating T Cells
CLEC2B	0.615239	0.702	0.428	2.34798e-251	3.98687e-247	Proliferating T Cells
HINT1	0.519463	0.783	0.537	4.924e-249	8.36096e-245	Proliferating T Cells
RAD21	0.607691	0.509	0.244	5.70228e-248	9.68247e-244	Proliferating T Cells
RGS1	0.681839	0.391	0.157	5.22166e-247	8.86638e-243	Proliferating T Cells
SNRPB	0.647158	0.501	0.249	6.64789e-246	1.12881e-241	Proliferating T Cells
NPM1	0.565939	0.68	0.409	7.80597e-242	1.32545e-237	Proliferating T Cells
SHFM1	0.619547	0.456	0.21	2.67657e-241	4.54482e-237	Proliferating T Cells
HDAC1	0.532045	0.311	0.11	4.13758e-240	7.02562e-236	Proliferating T Cells
APOBEC3G	0.601873	0.356	0.139	6.55034e-238	1.11225e-233	Proliferating T Cells
DEK	0.69354	0.547	0.298	9.70377e-238	1.6477e-233	Proliferating T Cells
PARP1	0.530081	0.311	0.11	2.7016e-237	4.58731e-233	Proliferating T Cells
SNRPE	0.564992	0.394	0.166	3.15195e-233	5.35202e-229	Proliferating T Cells
COX6C	0.531458	0.769	0.535	1.83867e-231	3.12205e-227	Proliferating T Cells
SSRP1	0.521594	0.299	0.106	2.4756e-228	4.20357e-224	Proliferating T Cells
LMNB1	0.56236	0.248	0.08	9.57735e-228	1.62623e-223	Proliferating T Cells
CCT2	0.527132	0.275	0.094	1.30662e-224	2.21864e-220	Proliferating T Cells
SUPT16H	0.545719	0.325	0.124	6.64157e-220	1.12774e-215	Proliferating T Cells
HMGN1	0.552089	0.463	0.218	1.01645e-216	1.72593e-212	Proliferating T Cells
GNG2	0.50143	0.392	0.164	7.2699e-215	1.23443e-210	Proliferating T Cells
NUDT21	0.51357	0.268	0.092	6.38195e-214	1.08366e-209	Proliferating T Cells
SLC9A3R1	0.502462	0.336	0.132	4.14706e-213	7.04171e-209	Proliferating T Cells
PSMA5	0.5605	0.367	0.156	1.15159e-210	1.95539e-206	Proliferating T Cells
XRCC5	0.563476	0.518	0.272	2.09797e-210	3.56236e-206	Proliferating T Cells
HSPA8	0.529595	0.704	0.46	5.9533e-210	1.01087e-205	Proliferating T Cells
SLFN5	0.552211	0.519	0.263	3.31777e-209	5.63358e-205	Proliferating T Cells
CHCHD2	0.538139	0.661	0.423	7.9506e-209	1.35001e-204	Proliferating T Cells
COX8A	0.557542	0.632	0.386	1.09604e-208	1.86108e-204	Proliferating T Cells
IFI16	0.549794	0.616	0.36	1.01123e-207	1.71707e-203	Proliferating T Cells
MYH9	0.548028	0.594	0.343	3.12595e-202	5.30787e-198	Proliferating T Cells
PRKDC	0.503915	0.287	0.106	1.44395e-200	2.45183e-196	Proliferating T Cells
PSMB2	0.530828	0.332	0.137	3.98337e-199	6.76377e-195	Proliferating T Cells
ATP5A1	0.542971	0.548	0.305	5.30305e-198	9.00458e-194	Proliferating T Cells
COX5A	0.554617	0.506	0.27	1.74103e-197	2.95627e-193	Proliferating T Cells
CCT4	0.515078	0.363	0.157	1.67397e-196	2.84241e-192	Proliferating T Cells
SRSF3	0.525485	0.695	0.465	4.19367e-196	7.12086e-192	Proliferating T Cells
SERBP1	0.517226	0.577	0.337	2.54812e-191	4.32671e-187	Proliferating T Cells
NUCB2	0.526852	0.308	0.122	4.61583e-190	7.83768e-186	Proliferating T Cells
LSM3	0.526529	0.394	0.182	5.77414e-190	9.80449e-186	Proliferating T Cells
DNMT1	0.50932	0.322	0.132	2.69329e-189	4.5732e-185	Proliferating T Cells
HSPE1	0.566301	0.333	0.141	4.13168e-188	7.01559e-184	Proliferating T Cells
WIPF1	0.516055	0.499	0.262	6.19792e-186	1.05241e-181	Proliferating T Cells
RARRES3	0.50731	0.427	0.205	7.59028e-184	1.28883e-179	Proliferating T Cells
PARK7	0.52138	0.503	0.271	9.39869e-184	1.5959e-179	Proliferating T Cells
ATP5G3	0.524455	0.585	0.352	2.24404e-183	3.81039e-179	Proliferating T Cells
C1QBP	0.551419	0.4	0.191	6.20723e-183	1.05399e-178	Proliferating T Cells
ATP5C1	0.525849	0.508	0.277	6.67327e-182	1.13312e-177	Proliferating T Cells
ERH	0.538232	0.426	0.215	2.02259e-176	3.43436e-172	Proliferating T Cells
NDUFB9	0.510046	0.496	0.269	2.73474e-176	4.64358e-172	Proliferating T Cells
DBI	0.515448	0.56	0.327	3.90802e-175	6.63582e-171	Proliferating T Cells
CLDND1	0.522193	0.255	0.097	5.82273e-170	9.88699e-166	Proliferating T Cells
CCT5	0.513214	0.333	0.149	1.93894e-169	3.29233e-165	Proliferating T Cells
ENO1	0.527828	0.681	0.48	6.89163e-169	1.1702e-164	Proliferating T Cells
LDHA	0.54884	0.478	0.265	5.16807e-166	8.77538e-162	Proliferating T Cells
NCL	0.505334	0.637	0.422	9.67985e-164	1.64364e-159	Proliferating T Cells
HNRNPD	0.51398	0.431	0.222	6.81225e-162	1.15672e-157	Proliferating T Cells
CAPZA1	0.500899	0.538	0.318	8.19148e-158	1.39091e-153	Proliferating T Cells
CMC1	0.547111	0.317	0.146	1.28166e-140	2.17625e-136	Proliferating T Cells
TNFSF10	1.76035	0.914	0.259	0	0	Anti-Viral Monocytes
CXCL10	1.64314	0.329	0.03	0	0	Anti-Viral Monocytes
ISG15	1.59845	0.965	0.359	0	0	Anti-Viral Monocytes
IFIT3	1.57364	0.77	0.145	0	0	Anti-Viral Monocytes
IFIT2	1.50378	0.706	0.134	0	0	Anti-Viral Monocytes
APOBEC3A	1.41101	0.935	0.325	0	0	Anti-Viral Monocytes
IFIT1	1.37391	0.578	0.075	0	0	Anti-Viral Monocytes
IFITM3	1.36352	0.994	0.494	0	0	Anti-Viral Monocytes
RSAD2	1.24555	0.548	0.08	0	0	Anti-Viral Monocytes
IFI27	1.24487	0.695	0.221	0	0	Anti-Viral Monocytes
MNDA	1.21962	0.954	0.445	0	0	Anti-Viral Monocytes
GBP1	1.18379	0.737	0.23	0	0	Anti-Viral Monocytes
IFI6	1.16354	0.944	0.45	0	0	Anti-Viral Monocytes
WARS	1.10057	0.813	0.329	0	0	Anti-Viral Monocytes
FAM26F	1.08649	0.658	0.231	0	0	Anti-Viral Monocytes
PLAC8	1.06807	0.857	0.437	0	0	Anti-Viral Monocytes
OAS1	1.05576	0.606	0.171	0	0	Anti-Viral Monocytes
MX1	1.04163	0.758	0.276	0	0	Anti-Viral Monocytes
IFI44L	1.03282	0.84	0.325	0	0	Anti-Viral Monocytes
MARCKS	1.01619	0.629	0.199	0	0	Anti-Viral Monocytes
LY6E	1.01614	0.879	0.449	0	0	Anti-Viral Monocytes
LAP3	1.0151	0.771	0.31	0	0	Anti-Viral Monocytes
NCF1	1.009	0.611	0.204	0	0	Anti-Viral Monocytes
FCN1	1.00616	0.965	0.498	0	0	Anti-Viral Monocytes
FGL2	1.00602	0.894	0.405	0	0	Anti-Viral Monocytes
TYMP	0.99234	0.885	0.411	0	0	Anti-Viral Monocytes
APOBEC3B	0.958952	0.497	0.121	0	0	Anti-Viral Monocytes
TNFSF13B	0.957258	0.74	0.285	0	0	Anti-Viral Monocytes
DUSP6	0.956476	0.652	0.235	0	0	Anti-Viral Monocytes
SERPING1	0.951913	0.377	0.06	0	0	Anti-Viral Monocytes
GRN	0.951477	0.82	0.359	0	0	Anti-Viral Monocytes
NT5C3A	0.920556	0.504	0.15	0	0	Anti-Viral Monocytes
IFI30	0.913416	0.975	0.528	0	0	Anti-Viral Monocytes
IRF7	0.908881	0.617	0.219	0	0	Anti-Viral Monocytes
S100A8	0.906927	0.987	0.662	0	0	Anti-Viral Monocytes
OAS3	0.902421	0.478	0.125	0	0	Anti-Viral Monocytes
LILRB1	0.898646	0.534	0.172	0	0	Anti-Viral Monocytes
AIF1	0.89705	0.975	0.525	0	0	Anti-Viral Monocytes
MX2	0.894632	0.598	0.203	0	0	Anti-Viral Monocytes
PLSCR1	0.88937	0.649	0.253	0	0	Anti-Viral Monocytes
EPSTI1	0.88924	0.733	0.31	0	0	Anti-Viral Monocytes
PARP14	0.880256	0.626	0.243	0	0	Anti-Viral Monocytes
XAF1	0.877684	0.861	0.437	0	0	Anti-Viral Monocytes
GIMAP4	0.868822	0.591	0.22	0	0	Anti-Viral Monocytes
ANKRD22	0.861458	0.309	0.046	0	0	Anti-Viral Monocytes
SERPINA1	0.857921	0.8	0.364	0	0	Anti-Viral Monocytes
IFITM1	0.855278	0.857	0.439	0	0	Anti-Viral Monocytes
IFIH1	0.847283	0.428	0.119	0	0	Anti-Viral Monocytes
SAT1	0.843216	0.975	0.649	0	0	Anti-Viral Monocytes
CD68	0.836751	0.758	0.322	0	0	Anti-Viral Monocytes
NEXN	0.828682	0.277	0.04	0	0	Anti-Viral Monocytes
OAS2	0.823526	0.5	0.168	0	0	Anti-Viral Monocytes
GBP4	0.812942	0.529	0.193	0	0	Anti-Viral Monocytes
CD300E	0.810984	0.471	0.162	0	0	Anti-Viral Monocytes
SLC31A2	0.808433	0.428	0.132	0	0	Anti-Viral Monocytes
IGSF6	0.806691	0.604	0.241	0	0	Anti-Viral Monocytes
CLEC12A	0.806387	0.749	0.326	0	0	Anti-Viral Monocytes
S100A11	0.805547	0.81	0.402	0	0	Anti-Viral Monocytes
HERC5	0.787172	0.396	0.114	0	0	Anti-Viral Monocytes
FCER1G	0.783113	0.889	0.455	0	0	Anti-Viral Monocytes
SIGLEC1	0.780131	0.319	0.064	0	0	Anti-Viral Monocytes
LILRB2	0.779025	0.576	0.235	0	0	Anti-Viral Monocytes
NMI	0.768555	0.517	0.194	0	0	Anti-Viral Monocytes
PSAP	0.763935	0.995	0.68	0	0	Anti-Viral Monocytes
SCO2	0.76198	0.667	0.29	0	0	Anti-Viral Monocytes
IFI44	0.75951	0.564	0.216	0	0	Anti-Viral Monocytes
STAT2	0.754187	0.539	0.212	0	0	Anti-Viral Monocytes
STAT1	0.754144	0.752	0.378	0	0	Anti-Viral Monocytes
UBE2L6	0.752678	0.572	0.236	0	0	Anti-Viral Monocytes
FTL	0.752094	0.999	0.893	0	0	Anti-Viral Monocytes
SAMD9L	0.749985	0.546	0.203	0	0	Anti-Viral Monocytes
IFI35	0.749278	0.429	0.139	0	0	Anti-Viral Monocytes
GBP5	0.745896	0.574	0.246	0	0	Anti-Viral Monocytes
MT2A	0.740998	0.61	0.264	0	0	Anti-Viral Monocytes
SAMD4A	0.738568	0.288	0.05	0	0	Anti-Viral Monocytes
GLUL	0.737662	0.538	0.223	0	0	Anti-Viral Monocytes
HCK	0.73693	0.596	0.248	0	0	Anti-Viral Monocytes
CYBB	0.730109	0.872	0.434	0	0	Anti-Viral Monocytes
DDX58	0.720805	0.345	0.091	0	0	Anti-Viral Monocytes
BLVRA	0.718868	0.556	0.227	0	0	Anti-Viral Monocytes
FCGR1A	0.710016	0.359	0.1	0	0	Anti-Viral Monocytes
PSME2	0.708133	0.803	0.461	0	0	Anti-Viral Monocytes
MS4A6A	0.701657	0.739	0.354	0	0	Anti-Viral Monocytes
CASP1	0.699134	0.587	0.268	0	0	Anti-Viral Monocytes
CFD	0.691496	0.74	0.356	0	0	Anti-Viral Monocytes
CLEC7A	0.691171	0.671	0.316	0	0	Anti-Viral Monocytes
PARP9	0.687835	0.534	0.214	0	0	Anti-Viral Monocytes
SAMD9	0.686316	0.504	0.191	0	0	Anti-Viral Monocytes
TYROBP	0.684403	0.981	0.618	0	0	Anti-Viral Monocytes
CD14	0.684016	0.769	0.377	0	0	Anti-Viral Monocytes
IFI16	0.683074	0.697	0.358	0	0	Anti-Viral Monocytes
S100A9	0.682811	0.982	0.682	0	0	Anti-Viral Monocytes
LGALS3BP	0.677605	0.291	0.068	0	0	Anti-Viral Monocytes
CST3	0.676018	0.949	0.519	0	0	Anti-Viral Monocytes
S100A6	0.672696	0.996	0.821	0	0	Anti-Viral Monocytes
SCIMP	0.668012	0.377	0.127	0	0	Anti-Viral Monocytes
LGALS2	0.667306	0.573	0.246	0	0	Anti-Viral Monocytes
IFITM2	0.665955	0.849	0.52	0	0	Anti-Viral Monocytes
OASL	0.661704	0.316	0.084	0	0	Anti-Viral Monocytes
LST1	0.633927	0.854	0.453	0	0	Anti-Viral Monocytes
CTSS	0.607029	0.995	0.69	0	0	Anti-Viral Monocytes
CTSL	0.601802	0.213	0.047	0	0	Anti-Viral Monocytes
S100A4	0.527117	0.985	0.81	0	0	Anti-Viral Monocytes
LYZ	0.526481	0.998	0.74	0	0	Anti-Viral Monocytes
FPR1	0.662319	0.566	0.245	1.60827e-307	2.73085e-303	Anti-Viral Monocytes
JUP	0.515135	0.201	0.043	2.07237e-307	3.51888e-303	Anti-Viral Monocytes
PSMA4	0.680891	0.643	0.322	2.99457e-305	5.08478e-301	Anti-Viral Monocytes
MYOF	0.627069	0.266	0.071	1.68077e-303	2.85395e-299	Anti-Viral Monocytes
CMPK2	0.543105	0.219	0.05	2.96276e-299	5.03077e-295	Anti-Viral Monocytes
TRIM22	0.631694	0.551	0.24	4.4767e-292	7.60144e-288	Anti-Viral Monocytes
SPTLC2	0.653815	0.463	0.186	1.94167e-286	3.29695e-282	Anti-Viral Monocytes
CCR1	0.619469	0.321	0.1	2.00185e-286	3.39913e-282	Anti-Viral Monocytes
CARD16	0.640257	0.65	0.332	7.99477e-284	1.35751e-279	Anti-Viral Monocytes
MPEG1	0.637015	0.586	0.274	3.0121e-282	5.11454e-278	Anti-Viral Monocytes
ANXA2	0.633006	0.722	0.407	1.02481e-280	1.74012e-276	Anti-Viral Monocytes
CBR1	0.613377	0.301	0.093	4.83461e-275	8.20916e-271	Anti-Viral Monocytes
RP11-1143G9.4	0.568978	0.778	0.434	3.04752e-274	5.17469e-270	Anti-Viral Monocytes
C10orf54	0.582759	0.722	0.395	2.58419e-272	4.38795e-268	Anti-Viral Monocytes
JAK2	0.630216	0.414	0.158	8.15386e-272	1.38453e-267	Anti-Viral Monocytes
MS4A7	0.730085	0.473	0.2	3.77313e-268	6.40677e-264	Anti-Viral Monocytes
NPC2	0.554954	0.699	0.366	3.58944e-265	6.09488e-261	Anti-Viral Monocytes
BST2	0.612692	0.61	0.305	5.16571e-264	8.77137e-260	Anti-Viral Monocytes
IFI27L1	0.738663	0.232	0.062	1.11953e-258	1.90097e-254	Anti-Viral Monocytes
APLP2	0.54898	0.752	0.416	8.81392e-258	1.4966e-253	Anti-Viral Monocytes
FGR	0.600487	0.61	0.305	8.70939e-257	1.47886e-252	Anti-Viral Monocytes
C1orf162	0.6001	0.544	0.251	9.13563e-257	1.55123e-252	Anti-Viral Monocytes
NAGK	0.59622	0.405	0.16	1.26542e-247	2.14868e-243	Anti-Viral Monocytes
CD36	0.628263	0.519	0.239	2.03926e-245	3.46267e-241	Anti-Viral Monocytes
IFI27L2	0.825148	0.496	0.229	6.44419e-245	1.09422e-240	Anti-Viral Monocytes
TNFAIP2	0.591167	0.478	0.208	5.79166e-244	9.83423e-240	Anti-Viral Monocytes
LGALS9	0.604357	0.449	0.193	1.5375e-240	2.61067e-236	Anti-Viral Monocytes
AP1S2	0.566536	0.665	0.359	2.85597e-237	4.84944e-233	Anti-Viral Monocytes
LRRC25	0.588738	0.307	0.106	1.17853e-234	2.00115e-230	Anti-Viral Monocytes
NCF2	0.548173	0.583	0.287	2.60781e-231	4.42806e-227	Anti-Viral Monocytes
CSTA	0.500791	0.72	0.387	8.08039e-231	1.37205e-226	Anti-Viral Monocytes
CTSB	0.534448	0.682	0.371	1.90574e-228	3.23595e-224	Anti-Viral Monocytes
FGD2	0.587321	0.347	0.13	2.01264e-228	3.41746e-224	Anti-Viral Monocytes
LRRK2	0.607041	0.404	0.167	1.20398e-224	2.04436e-220	Anti-Viral Monocytes
APOL6	0.552884	0.523	0.248	2.06465e-224	3.50578e-220	Anti-Viral Monocytes
LPAR6	0.579794	0.335	0.123	9.72993e-224	1.65214e-219	Anti-Viral Monocytes
PRELID1	0.594202	0.616	0.335	1.51596e-223	2.5741e-219	Anti-Viral Monocytes
PYCARD	0.559422	0.574	0.294	3.72259e-223	6.32095e-219	Anti-Viral Monocytes
FCGR2A	0.55922	0.447	0.196	7.53276e-223	1.27906e-218	Anti-Viral Monocytes
PSMB9	0.600903	0.585	0.31	8.7692e-223	1.48901e-218	Anti-Viral Monocytes
EIF2AK2	0.532655	0.529	0.251	3.16832e-222	5.3798e-218	Anti-Viral Monocytes
RABGAP1L	0.572414	0.442	0.192	9.82036e-221	1.6675e-216	Anti-Viral Monocytes
P2RY13	0.555361	0.249	0.077	4.44497e-220	7.54756e-216	Anti-Viral Monocytes
VMP1	0.573688	0.507	0.243	1.00426e-215	1.70523e-211	Anti-Viral Monocytes
MARCH1	0.571873	0.362	0.143	8.86099e-215	1.5046e-210	Anti-Viral Monocytes
PILRA	0.561322	0.403	0.17	1.91739e-214	3.25573e-210	Anti-Viral Monocytes
DTX3L	0.563756	0.352	0.136	5.84207e-213	9.91984e-209	Anti-Viral Monocytes
SECTM1	0.513853	0.233	0.071	1.37691e-209	2.33799e-205	Anti-Viral Monocytes
PLBD1	0.555551	0.437	0.193	5.37944e-207	9.13429e-203	Anti-Viral Monocytes
VAMP5	0.570969	0.448	0.204	7.12768e-206	1.21028e-201	Anti-Viral Monocytes
LILRA3	0.614249	0.37	0.151	2.51251e-204	4.26624e-200	Anti-Viral Monocytes
RGS18	0.549455	0.28	0.098	2.43349e-202	4.13207e-198	Anti-Viral Monocytes
FFAR2	0.514362	0.212	0.062	3.16916e-198	5.38123e-194	Anti-Viral Monocytes
SSB	0.5623	0.422	0.189	1.20236e-194	2.0416e-190	Anti-Viral Monocytes
DDX60L	0.532144	0.311	0.117	2.45652e-192	4.17118e-188	Anti-Viral Monocytes
LILRA5	0.520946	0.455	0.212	3.61413e-192	6.13679e-188	Anti-Viral Monocytes
HSBP1	0.546925	0.428	0.198	5.72301e-192	9.71767e-188	Anti-Viral Monocytes
CD86	0.560792	0.426	0.195	1.05556e-191	1.79235e-187	Anti-Viral Monocytes
KLF4	0.507969	0.552	0.284	3.90921e-191	6.63784e-187	Anti-Viral Monocytes
CYBA	0.508357	0.707	0.442	6.15314e-189	1.0448e-184	Anti-Viral Monocytes
PLXNB2	0.510414	0.262	0.092	8.15412e-189	1.38457e-184	Anti-Viral Monocytes
CECR1	0.516813	0.426	0.195	1.05868e-188	1.79764e-184	Anti-Viral Monocytes
RNF213	0.503977	0.755	0.487	3.98147e-188	6.76054e-184	Anti-Viral Monocytes
PLEKHO1	0.53161	0.401	0.179	4.11975e-187	6.99533e-183	Anti-Viral Monocytes
BACH1	0.540723	0.416	0.194	1.84856e-178	3.13886e-174	Anti-Viral Monocytes
SP110	0.50802	0.537	0.281	3.3749e-178	5.73058e-174	Anti-Viral Monocytes
CSF1R	0.533077	0.326	0.135	7.73923e-176	1.31412e-171	Anti-Viral Monocytes
GBP2	0.517115	0.517	0.271	3.97445e-174	6.74861e-170	Anti-Viral Monocytes
PAK1	0.516835	0.378	0.17	1.47038e-172	2.49671e-168	Anti-Viral Monocytes
TNFRSF1B	0.502091	0.619	0.358	7.57415e-169	1.28609e-164	Anti-Viral Monocytes
GLRX	0.508963	0.506	0.271	9.99257e-165	1.69674e-160	Anti-Viral Monocytes
SNX10	0.505935	0.385	0.178	3.89848e-163	6.61963e-159	Anti-Viral Monocytes
RBX1	0.506123	0.468	0.241	3.46844e-161	5.8894e-157	Anti-Viral Monocytes
FCGR3A	0.636718	0.383	0.179	2.35514e-157	3.99903e-153	Anti-Viral Monocytes
CEBPB	0.50816	0.368	0.17	1.2952e-155	2.19925e-151	Anti-Viral Monocytes
DOCK8	0.501873	0.47	0.245	7.08131e-155	1.20241e-150	Anti-Viral Monocytes
CEBPD	0.500147	0.384	0.183	2.35372e-153	3.99662e-149	Anti-Viral Monocytes
IGJ	4.99186	0.962	0.088	0	0	Plasmablasts
IGHG1	4.50941	0.668	0.096	0	0	Plasmablasts
IGKC	4.49025	0.713	0.106	0	0	Plasmablasts
IGHA1	4.34409	0.54	0.069	0	0	Plasmablasts
IGHG3	3.92344	0.473	0.027	0	0	Plasmablasts
IGHM	3.80876	0.523	0.124	0	0	Plasmablasts
IGHG4	3.77922	0.4	0.02	0	0	Plasmablasts
IGHA2	3.70936	0.401	0.036	0	0	Plasmablasts
IGHG2	3.61281	0.395	0.02	0	0	Plasmablasts
IGLC3	3.5897	0.33	0.02	0	0	Plasmablasts
IGLC2	3.40757	0.204	0.019	0	0	Plasmablasts
MZB1	3.05501	0.834	0.024	0	0	Plasmablasts
IGKV4-1	2.69033	0.201	0.007	0	0	Plasmablasts
IGLL5	2.68524	0.358	0.008	0	0	Plasmablasts
HSP90B1	2.31688	0.927	0.445	0	0	Plasmablasts
ENAM	2.2543	0.549	0.003	0	0	Plasmablasts
IGLC7	2.04054	0.227	0.006	0	0	Plasmablasts
ITM2C	1.98919	0.649	0.027	0	0	Plasmablasts
SEC11C	1.97586	0.76	0.139	0	0	Plasmablasts
AC096579.7	1.92999	0.266	0.015	0	0	Plasmablasts
PPIB	1.77537	0.848	0.369	0	0	Plasmablasts
PDIA4	1.65108	0.662	0.114	0	0	Plasmablasts
IGHJ4	1.63294	0.22	0.009	0	0	Plasmablasts
LMAN1	1.60238	0.625	0.08	0	0	Plasmablasts
SUB1	1.59528	0.87	0.438	0	0	Plasmablasts
TNFRSF17	1.54549	0.473	0.003	0	0	Plasmablasts
SSR4	1.53484	0.83	0.476	0	0	Plasmablasts
C19orf10	1.46152	0.641	0.178	0	0	Plasmablasts
DERL3	1.40657	0.412	0.005	0	0	Plasmablasts
FKBP11	1.35403	0.539	0.053	0	0	Plasmablasts
UBE2J1	1.34157	0.645	0.162	0	0	Plasmablasts
SSR3	1.34152	0.7	0.222	0	0	Plasmablasts
MANF	1.31684	0.489	0.057	0	0	Plasmablasts
MAN1A1	1.31467	0.517	0.072	0	0	Plasmablasts
PDIA6	1.25659	0.68	0.236	0	0	Plasmablasts
XBP1	1.2524	0.603	0.157	0	0	Plasmablasts
CD38	1.2348	0.49	0.058	0	0	Plasmablasts
EAF2	1.21209	0.499	0.078	0	0	Plasmablasts
ERLEC1	1.2051	0.526	0.096	0	0	Plasmablasts
SEC61B	1.1996	0.716	0.283	0	0	Plasmablasts
ELL2	1.18755	0.429	0.034	0	0	Plasmablasts
HSPA5	1.16812	0.777	0.404	0	0	Plasmablasts
ISG20	1.1516	0.695	0.242	0	0	Plasmablasts
SPCS3	1.13593	0.751	0.353	0	0	Plasmablasts
RRBP1	1.12193	0.491	0.113	0	0	Plasmablasts
CALR	1.08681	0.764	0.375	0	0	Plasmablasts
SEC61G	1.06524	0.612	0.212	0	0	Plasmablasts
SDF2L1	1.04406	0.442	0.059	0	0	Plasmablasts
OSTC	1.02815	0.555	0.179	0	0	Plasmablasts
PRDX4	1.02304	0.388	0.053	0	0	Plasmablasts
CD79A	1.01275	0.412	0.048	0	0	Plasmablasts
POU2AF1	1.00983	0.338	0.009	0	0	Plasmablasts
SPCS1	1.00201	0.616	0.239	0	0	Plasmablasts
IGHV1OR15-1	0.999683	0.275	0.031	0	0	Plasmablasts
SPCS2	0.992053	0.504	0.121	0	0	Plasmablasts
SLAMF7	0.983091	0.487	0.103	0	0	Plasmablasts
VIMP	0.981006	0.491	0.125	0	0	Plasmablasts
SEL1L3	0.972805	0.347	0.026	0	0	Plasmablasts
FAM46C	0.943301	0.452	0.084	0	0	Plasmablasts
TXNDC11	0.870275	0.355	0.06	0	0	Plasmablasts
CD27	0.852297	0.355	0.05	0	0	Plasmablasts
PPAPDC1B	0.849305	0.356	0.052	0	0	Plasmablasts
PIM2	0.832189	0.394	0.088	0	0	Plasmablasts
TNFRSF13B	0.8183	0.262	0.009	0	0	Plasmablasts
TP53INP1	0.787512	0.303	0.048	0	0	Plasmablasts
HYOU1	0.786066	0.332	0.051	0	0	Plasmablasts
CRELD2	0.779174	0.299	0.039	0	0	Plasmablasts
IRF4	0.77549	0.237	0.027	0	0	Plasmablasts
TPD52	0.774267	0.321	0.032	0	0	Plasmablasts
MLEC	0.769831	0.333	0.063	0	0	Plasmablasts
SEC61A1	0.762873	0.382	0.089	0	0	Plasmablasts
CD59	0.754222	0.292	0.037	0	0	Plasmablasts
GNG7	0.748125	0.257	0.02	0	0	Plasmablasts
ADAM19	0.688794	0.274	0.033	0	0	Plasmablasts
STT3A	0.682725	0.278	0.035	0	0	Plasmablasts
AC104699.1	0.679071	0.205	0.003	0	0	Plasmablasts
SPATS2	0.657788	0.222	0.014	0	0	Plasmablasts
CPNE5	0.656707	0.234	0.011	0	0	Plasmablasts
AQP3	0.655194	0.258	0.038	0	0	Plasmablasts
CLPTM1L	0.640091	0.282	0.05	0	0	Plasmablasts
SRPRB	0.612576	0.245	0.034	0	0	Plasmablasts
DCPS	0.571946	0.245	0.037	0	0	Plasmablasts
RPN2	0.942387	0.564	0.203	1.43975e-295	2.4447e-291	Plasmablasts
RPN1	0.852585	0.491	0.151	4.04659e-294	6.87111e-290	Plasmablasts
PRDM1	0.731114	0.379	0.093	5.57139e-286	9.46023e-282	Plasmablasts
DNAJB11	0.799061	0.455	0.134	3.26525e-282	5.5444e-278	Plasmablasts
SLC44A1	0.58236	0.227	0.038	5.87995e-281	9.98416e-277	Plasmablasts
FKBP2	0.760899	0.361	0.088	1.29779e-280	2.20365e-276	Plasmablasts
TMEM258	0.901945	0.657	0.291	5.03183e-274	8.54405e-270	Plasmablasts
ZBP1	0.596303	0.261	0.05	2.12669e-272	3.61112e-268	Plasmablasts
KDELR2	0.726723	0.383	0.101	1.19473e-268	2.02866e-264	Plasmablasts
HDLBP	0.773364	0.427	0.124	1.20046e-266	2.03838e-262	Plasmablasts
NCOA3	0.889131	0.438	0.132	4.4525e-265	7.56034e-261	Plasmablasts
GNL3	0.699499	0.354	0.087	6.04686e-265	1.02676e-260	Plasmablasts
METTL7A	0.781362	0.416	0.125	9.88259e-247	1.67806e-242	Plasmablasts
NME1	0.630769	0.27	0.058	1.74034e-246	2.9551e-242	Plasmablasts
TXNDC15	0.543104	0.241	0.047	2.62192e-245	4.45202e-241	Plasmablasts
PEBP1	0.794292	0.528	0.189	4.30358e-241	7.30748e-237	Plasmablasts
DDOST	0.770181	0.477	0.161	5.64762e-241	9.58966e-237	Plasmablasts
DANCR	0.561573	0.254	0.052	1.46663e-239	2.49033e-235	Plasmablasts
TMED9	0.799579	0.507	0.181	3.26972e-238	5.55198e-234	Plasmablasts
P4HB	0.829944	0.548	0.215	5.085e-236	8.63433e-232	Plasmablasts
ITGB7	0.607582	0.331	0.084	4.95408e-232	8.41203e-228	Plasmablasts
MTDH	0.887726	0.632	0.293	1.55026e-229	2.63234e-225	Plasmablasts
CCDC167	0.614584	0.338	0.088	8.94224e-228	1.51839e-223	Plasmablasts
EDEM1	0.667293	0.307	0.077	1.31304e-224	2.22955e-220	Plasmablasts
LMAN2	0.762681	0.512	0.195	5.36244e-216	9.10543e-212	Plasmablasts
TMEM156	0.526303	0.291	0.071	1.14686e-208	1.94736e-204	Plasmablasts
SMC4	0.803512	0.349	0.103	2.57712e-205	4.37595e-201	Plasmablasts
TCF4	0.523526	0.229	0.05	1.49369e-201	2.53628e-197	Plasmablasts
ALG5	0.523773	0.278	0.069	3.66476e-199	6.22276e-195	Plasmablasts
PARP1	0.6458	0.372	0.114	2.9315e-198	4.97769e-194	Plasmablasts
NUCB2	0.674559	0.39	0.125	1.56409e-194	2.65583e-190	Plasmablasts
DAD1	0.716367	0.503	0.198	2.31114e-194	3.92431e-190	Plasmablasts
CALU	0.558593	0.251	0.06	2.55438e-193	4.33734e-189	Plasmablasts
IDH2	0.617092	0.374	0.118	4.41794e-189	7.50166e-185	Plasmablasts
SRPR	0.592111	0.362	0.112	1.0793e-188	1.83265e-184	Plasmablasts
SRP54	0.535873	0.282	0.075	2.38407e-185	4.04814e-181	Plasmablasts
ARF4	0.617343	0.324	0.096	6.99277e-183	1.18737e-178	Plasmablasts
USO1	0.572979	0.307	0.087	4.6256e-181	7.85427e-177	Plasmablasts
SSR1	0.717817	0.507	0.214	3.1374e-177	5.3273e-173	Plasmablasts
DNAJC3	0.673761	0.42	0.153	1.0133e-176	1.72058e-172	Plasmablasts
SEL1L	0.601153	0.316	0.097	1.61457e-168	2.74155e-164	Plasmablasts
CANX	0.672215	0.694	0.409	2.50717e-161	4.25718e-157	Plasmablasts
TMED10	0.599708	0.436	0.168	1.09471e-159	1.85882e-155	Plasmablasts
ATP5A1	0.657248	0.611	0.309	1.641e-158	2.78642e-154	Plasmablasts
RABAC1	0.609251	0.464	0.191	3.5424e-155	6.01499e-151	Plasmablasts
MEF2C	0.637946	0.438	0.175	1.30789e-153	2.22079e-149	Plasmablasts
EPRS	0.553015	0.356	0.121	1.89733e-153	3.22166e-149	Plasmablasts
VCP	0.590645	0.432	0.17	3.5842e-152	6.08598e-148	Plasmablasts
TRAM1	0.684678	0.616	0.328	1.2267e-151	2.08294e-147	Plasmablasts
ATP5J	0.654403	0.574	0.283	5.67778e-150	9.64088e-146	Plasmablasts
UQCRQ	0.68487	0.662	0.395	3.63296e-146	6.16876e-142	Plasmablasts
MIF	0.640916	0.557	0.273	3.45346e-142	5.86398e-138	Plasmablasts
TMCO1	0.58345	0.37	0.137	3.60072e-142	6.11403e-138	Plasmablasts
MT-CO3	0.68169	0.898	0.723	4.51769e-142	7.67103e-138	Plasmablasts
TMED2	0.592008	0.473	0.203	7.60374e-142	1.29112e-137	Plasmablasts
HM13	0.593365	0.412	0.167	2.58837e-139	4.39505e-135	Plasmablasts
SSR2	0.569387	0.616	0.35	7.07865e-120	1.20196e-115	Plasmablasts
ZNF706	0.521691	0.344	0.133	6.82084e-118	1.15818e-113	Plasmablasts
SRP72	0.538238	0.478	0.227	1.88378e-115	3.19866e-111	Plasmablasts
EIF2S2	0.571248	0.416	0.186	2.86646e-114	4.86725e-110	Plasmablasts
COX7A2	0.529241	0.736	0.52	1.32344e-112	2.24721e-108	Plasmablasts
HIST1H4C	1.19336	0.543	0.3	5.30291e-111	9.00433e-107	Plasmablasts
HSPD1	0.594913	0.427	0.198	3.5018e-107	5.94606e-103	Plasmablasts
CLINT1	0.505425	0.391	0.169	6.61113e-107	1.12257e-102	Plasmablasts
PRDX1	0.542415	0.412	0.187	7.09112e-107	1.20407e-102	Plasmablasts
CTC-425F1.4	0.545609	0.205	0.064	9.42402e-104	1.6002e-99	Plasmablasts
RPL22L1	0.538843	0.527	0.285	6.48037e-99	1.10037e-94	Plasmablasts
ATP5G1	0.508967	0.349	0.15	4.76361e-96	8.08861e-92	Plasmablasts
COX5A	0.521254	0.513	0.275	6.22563e-96	1.05711e-91	Plasmablasts
ROMO1	0.538591	0.516	0.28	8.52123e-94	1.44691e-89	Plasmablasts
TXN	0.53706	0.558	0.323	6.47565e-92	1.09957e-87	Plasmablasts
ATP5G3	0.504026	0.58	0.358	4.81239e-83	8.17144e-79	Plasmablasts
UQCRH	0.502173	0.612	0.406	6.11759e-79	1.03877e-74	Plasmablasts
HIST1H1C	0.514635	0.382	0.187	1.05581e-77	1.79276e-73	Plasmablasts
FCER1A	2.28226	0.687	0.006	0	0	CD1C+ DCs
HLA-DQA1	1.83873	0.888	0.195	0	0	CD1C+ DCs
HLA-DPB1	1.6706	0.981	0.469	0	0	CD1C+ DCs
HLA-DPA1	1.56277	0.978	0.492	0	0	CD1C+ DCs
CD1C	1.54683	0.483	0.018	0	0	CD1C+ DCs
CLEC10A	1.49755	0.52	0.035	0	0	CD1C+ DCs
HLA-DRA	1.41644	0.998	0.661	0	0	CD1C+ DCs
HLA-DRB1	1.39006	0.991	0.6	0	0	CD1C+ DCs
CD74	1.3776	1	0.764	0	0	CD1C+ DCs
GPR183	1.32629	0.757	0.233	0	0	CD1C+ DCs
CST3	1.32184	0.991	0.527	0	0	CD1C+ DCs
HLA-DQB1	1.15442	0.818	0.293	0	0	CD1C+ DCs
HLA-DRB5	1.15062	0.778	0.257	0	0	CD1C+ DCs
HLA-DMA	1.02344	0.78	0.275	0	0	CD1C+ DCs
HLA-DQA2	0.989668	0.315	0.045	0	0	CD1C+ DCs
CCDC88A	0.943125	0.589	0.177	0	0	CD1C+ DCs
SAMHD1	0.928098	0.889	0.463	0	0	CD1C+ DCs
HLA-DMB	0.872477	0.689	0.233	0	0	CD1C+ DCs
HLA-DOA	0.782033	0.298	0.025	0	0	CD1C+ DCs
CLIC2	0.763761	0.25	0.01	0	0	CD1C+ DCs
NDRG2	0.760542	0.257	0.009	0	0	CD1C+ DCs
CIITA	0.722083	0.335	0.059	0	0	CD1C+ DCs
PLD4	0.686125	0.258	0.02	0	0	CD1C+ DCs
HLA-DQB2	0.67033	0.251	0.035	0	0	CD1C+ DCs
FLT3	0.668996	0.225	0.009	0	0	CD1C+ DCs
ACTB	0.653859	0.992	0.853	8.87048e-265	1.50621e-260	CD1C+ DCs
BASP1	0.576294	0.219	0.035	1.17642e-251	1.99756e-247	CD1C+ DCs
ALCAM	0.509384	0.201	0.03	1.7179e-242	2.91699e-238	CD1C+ DCs
CPVL	0.840038	0.725	0.308	3.21672e-234	5.46199e-230	CD1C+ DCs
GSN	0.521264	0.228	0.041	2.74635e-221	4.66331e-217	CD1C+ DCs
ACTG1	0.654866	0.92	0.631	8.40189e-209	1.42664e-204	CD1C+ DCs
C1orf162	0.732996	0.633	0.256	3.43191e-206	5.82738e-202	CD1C+ DCs
PAK1	0.688711	0.508	0.172	1.49901e-203	2.54532e-199	CD1C+ DCs
HDAC9	0.594242	0.29	0.069	3.7649e-192	6.3928e-188	CD1C+ DCs
SPINT2	0.542544	0.301	0.074	9.99903e-190	1.69784e-185	CD1C+ DCs
TUBA1B	0.647359	0.616	0.248	1.05305e-188	1.78807e-184	CD1C+ DCs
MAP3K8	0.743627	0.6	0.243	2.27016e-188	3.85473e-184	CD1C+ DCs
PEA15	0.595719	0.371	0.106	1.62221e-184	2.75451e-180	CD1C+ DCs
IL13RA1	0.534914	0.269	0.064	4.22425e-179	7.17277e-175	CD1C+ DCs
DDIT4	0.63813	0.57	0.222	3.00999e-172	5.11097e-168	CD1C+ DCs
GSTP1	0.60346	0.828	0.474	9.91939e-161	1.68431e-156	CD1C+ DCs
PPA1	0.643047	0.525	0.211	1.02438e-158	1.73939e-154	CD1C+ DCs
ALDH2	0.586104	0.459	0.164	3.30775e-158	5.61657e-154	CD1C+ DCs
VIM	0.574459	0.95	0.685	1.12997e-157	1.9187e-153	CD1C+ DCs
RGS1	0.839198	0.448	0.163	2.33874e-157	3.97118e-153	CD1C+ DCs
PHACTR1	0.519348	0.241	0.059	3.89695e-151	6.61703e-147	CD1C+ DCs
CD86	0.58643	0.506	0.199	1.03876e-149	1.76382e-145	CD1C+ DCs
ANXA2	0.632025	0.752	0.414	4.16431e-145	7.071e-141	CD1C+ DCs
AMICA1	0.594471	0.63	0.291	1.81559e-144	3.08287e-140	CD1C+ DCs
GDI2	0.611715	0.66	0.322	1.37496e-142	2.33469e-138	CD1C+ DCs
CTSH	0.541999	0.662	0.315	1.66369e-137	2.82494e-133	CD1C+ DCs
DPYSL2	0.558754	0.389	0.138	1.44899e-136	2.46038e-132	CD1C+ DCs
RNASE6	0.537336	0.378	0.134	9.58662e-128	1.62781e-123	CD1C+ DCs
CAT	0.543125	0.384	0.14	9.84891e-127	1.67234e-122	CD1C+ DCs
SYNGR2	0.540388	0.554	0.252	1.3178e-123	2.23762e-119	CD1C+ DCs
ANXA5	0.504648	0.784	0.448	1.03845e-121	1.76329e-117	CD1C+ DCs
LGALS1	0.519016	0.843	0.534	8.80673e-117	1.49538e-112	CD1C+ DCs
BID	0.516028	0.559	0.261	2.27462e-114	3.8623e-110	CD1C+ DCs
KLF4	0.500858	0.587	0.289	2.98129e-106	5.06224e-102	CD1C+ DCs
LMNA	0.548688	0.266	0.086	2.98778e-106	5.07326e-102	CD1C+ DCs
ITGAX	0.510206	0.423	0.177	7.3228e-105	1.24341e-100	CD1C+ DCs
VTRNA1-1	0.567878	0.353	0.138	4.58575e-100	7.7866e-96	CD1C+ DCs
IRF8	0.707411	0.369	0.151	8.05714e-99	1.3681e-94	CD1C+ DCs
TIPARP	0.543809	0.315	0.125	6.08294e-85	1.03288e-80	CD1C+ DCs
CCL2	2.50361	0.514	0.011	0	0	Anti-Viral + Inflammatory Monocytes
C15orf48	2.24536	0.71	0.042	0	0	Anti-Viral + Inflammatory Monocytes
IL1B	2.16612	0.987	0.278	0	0	Anti-Viral + Inflammatory Monocytes
CCL4	2.00638	0.853	0.21	0	0	Anti-Viral + Inflammatory Monocytes
CXCL10	1.98146	0.486	0.035	0	0	Anti-Viral + Inflammatory Monocytes
APOBEC3A	1.972	0.977	0.34	0	0	Anti-Viral + Inflammatory Monocytes
CCL3	1.88295	0.96	0.351	0	0	Anti-Viral + Inflammatory Monocytes
APOBEC3B	1.72535	0.697	0.127	0	0	Anti-Viral + Inflammatory Monocytes
IL1RN	1.69395	0.633	0.112	0	0	Anti-Viral + Inflammatory Monocytes
ISG15	1.66479	0.965	0.375	0	0	Anti-Viral + Inflammatory Monocytes
FFAR2	1.65817	0.551	0.061	0	0	Anti-Viral + Inflammatory Monocytes
CXCL2	1.63216	0.631	0.141	0	0	Anti-Viral + Inflammatory Monocytes
BCL2A1	1.58199	0.908	0.34	0	0	Anti-Viral + Inflammatory Monocytes
CXCL3	1.57303	0.448	0.074	0	0	Anti-Viral + Inflammatory Monocytes
IL6	1.56187	0.355	0.026	0	0	Anti-Viral + Inflammatory Monocytes
HAP1	1.54764	0.649	0.095	0	0	Anti-Viral + Inflammatory Monocytes
CCL3L1	1.53959	0.582	0.095	0	0	Anti-Viral + Inflammatory Monocytes
CCR1	1.42936	0.566	0.102	0	0	Anti-Viral + Inflammatory Monocytes
NLRP3	1.40875	0.671	0.16	0	0	Anti-Viral + Inflammatory Monocytes
MAFB	1.37373	0.685	0.204	0	0	Anti-Viral + Inflammatory Monocytes
IFIT2	1.37268	0.574	0.151	0	0	Anti-Viral + Inflammatory Monocytes
IFI6	1.37046	0.954	0.462	0	0	Anti-Viral + Inflammatory Monocytes
RASGEF1B	1.34931	0.584	0.106	0	0	Anti-Viral + Inflammatory Monocytes
IL8	1.33822	0.968	0.543	0	0	Anti-Viral + Inflammatory Monocytes
MARCKS	1.32562	0.703	0.209	0	0	Anti-Viral + Inflammatory Monocytes
IFIT3	1.32546	0.651	0.163	0	0	Anti-Viral + Inflammatory Monocytes
IFITM3	1.32483	0.98	0.507	0	0	Anti-Viral + Inflammatory Monocytes
TNF	1.32007	0.466	0.082	0	0	Anti-Viral + Inflammatory Monocytes
IER3	1.31709	0.657	0.18	0	0	Anti-Viral + Inflammatory Monocytes
PLEK	1.30769	0.927	0.437	0	0	Anti-Viral + Inflammatory Monocytes
IFIT1	1.30337	0.51	0.088	0	0	Anti-Viral + Inflammatory Monocytes
NFKBIZ	1.29143	0.918	0.433	0	0	Anti-Viral + Inflammatory Monocytes
RSAD2	1.2657	0.491	0.093	0	0	Anti-Viral + Inflammatory Monocytes
SERPINB2	1.24766	0.243	0.025	0	0	Anti-Viral + Inflammatory Monocytes
G0S2	1.2459	0.875	0.318	0	0	Anti-Viral + Inflammatory Monocytes
DUSP6	1.21992	0.703	0.244	0	0	Anti-Viral + Inflammatory Monocytes
MX1	1.21785	0.773	0.288	0	0	Anti-Viral + Inflammatory Monocytes
SOD2	1.20317	0.905	0.431	0	0	Anti-Viral + Inflammatory Monocytes
GBP1	1.20216	0.694	0.244	0	0	Anti-Viral + Inflammatory Monocytes
ANKRD22	1.19315	0.366	0.052	0	0	Anti-Viral + Inflammatory Monocytes
CD83	1.18969	0.644	0.19	0	0	Anti-Viral + Inflammatory Monocytes
TNFAIP6	1.17612	0.341	0.043	0	0	Anti-Viral + Inflammatory Monocytes
PLAC8	1.17439	0.87	0.447	0	0	Anti-Viral + Inflammatory Monocytes
CD300E	1.16317	0.581	0.168	0	0	Anti-Viral + Inflammatory Monocytes
NFKBIA	1.1605	1	0.774	0	0	Anti-Viral + Inflammatory Monocytes
IFI30	1.11067	0.978	0.54	0	0	Anti-Viral + Inflammatory Monocytes
SERPING1	1.08144	0.408	0.068	0	0	Anti-Viral + Inflammatory Monocytes
SRGN	1.02558	0.995	0.843	0	0	Anti-Viral + Inflammatory Monocytes
SAT1	1.01958	0.981	0.657	0	0	Anti-Viral + Inflammatory Monocytes
AQP9	0.999185	0.345	0.059	0	0	Anti-Viral + Inflammatory Monocytes
CXCL1	0.969982	0.238	0.022	0	0	Anti-Viral + Inflammatory Monocytes
CCL4L1	0.83528	0.233	0.023	0	0	Anti-Viral + Inflammatory Monocytes
GLUL	1.17718	0.664	0.229	4.97858e-299	8.45364e-295	Anti-Viral + Inflammatory Monocytes
TMEM176B	0.968381	0.396	0.082	4.31926e-289	7.33411e-285	Anti-Viral + Inflammatory Monocytes
BACH1	1.19582	0.599	0.197	4.91681e-283	8.34874e-279	Anti-Viral + Inflammatory Monocytes
OASL	0.98448	0.403	0.088	5.32539e-278	9.04251e-274	Anti-Viral + Inflammatory Monocytes
SERPINA1	1.05868	0.821	0.374	2.39675e-277	4.06967e-273	Anti-Viral + Inflammatory Monocytes
MX2	1.09028	0.628	0.213	6.52531e-276	1.108e-271	Anti-Viral + Inflammatory Monocytes
TNFSF10	1.0806	0.724	0.279	8.68152e-276	1.47412e-271	Anti-Viral + Inflammatory Monocytes
NAMPT	0.996638	0.805	0.347	1.44366e-273	2.45134e-269	Anti-Viral + Inflammatory Monocytes
LILRA5	1.06877	0.626	0.215	3.54597e-267	6.02106e-263	Anti-Viral + Inflammatory Monocytes
WARS	1.05832	0.774	0.342	1.44185e-263	2.44827e-259	Anti-Viral + Inflammatory Monocytes
FCN1	0.868864	0.959	0.51	1.93087e-262	3.27862e-258	Anti-Viral + Inflammatory Monocytes
ACSL1	1.06302	0.434	0.109	4.57569e-257	7.76953e-253	Anti-Viral + Inflammatory Monocytes
MXD1	1.0707	0.652	0.243	2.42803e-254	4.12279e-250	Anti-Viral + Inflammatory Monocytes
SGK1	1.07127	0.543	0.168	4.4098e-244	7.48785e-240	Anti-Viral + Inflammatory Monocytes
RIPK2	1.00869	0.623	0.223	6.72317e-241	1.14159e-236	Anti-Viral + Inflammatory Monocytes
FTH1	0.689874	0.998	0.873	5.74766e-236	9.75952e-232	Anti-Viral + Inflammatory Monocytes
FCER1G	0.856834	0.869	0.467	7.25765e-217	1.23235e-212	Anti-Viral + Inflammatory Monocytes
NT5C3A	1.03193	0.497	0.159	3.84449e-215	6.52794e-211	Anti-Viral + Inflammatory Monocytes
IFITM1	0.92656	0.821	0.45	4.29632e-215	7.29515e-211	Anti-Viral + Inflammatory Monocytes
C3AR1	0.813354	0.288	0.058	7.14022e-212	1.21241e-207	Anti-Viral + Inflammatory Monocytes
LY6E	0.887731	0.826	0.461	1.30294e-211	2.21238e-207	Anti-Viral + Inflammatory Monocytes
EREG	0.871299	0.508	0.155	1.01407e-210	1.7219e-206	Anti-Viral + Inflammatory Monocytes
IFITM2	0.852973	0.863	0.529	2.74688e-207	4.6642e-203	Anti-Viral + Inflammatory Monocytes
AIF1	0.711471	0.952	0.537	1.0559e-198	1.79292e-194	Anti-Viral + Inflammatory Monocytes
RIN2	0.760444	0.224	0.039	1.2173e-198	2.06698e-194	Anti-Viral + Inflammatory Monocytes
ICAM1	0.907815	0.397	0.109	5.4747e-198	9.29604e-194	Anti-Viral + Inflammatory Monocytes
PLAUR	0.838369	0.674	0.284	8.77747e-197	1.49041e-192	Anti-Viral + Inflammatory Monocytes
FTL	0.604408	0.997	0.896	2.50738e-194	4.25753e-190	Anti-Viral + Inflammatory Monocytes
NAMPTL	0.861871	0.364	0.096	4.56626e-190	7.75352e-186	Anti-Viral + Inflammatory Monocytes
IFI44L	0.843798	0.724	0.34	1.05617e-186	1.79337e-182	Anti-Viral + Inflammatory Monocytes
CDKN1A	0.895899	0.652	0.284	3.21617e-186	5.46105e-182	Anti-Viral + Inflammatory Monocytes
CTSL	0.81554	0.251	0.051	8.28981e-186	1.40761e-181	Anti-Viral + Inflammatory Monocytes
PARP14	0.958175	0.608	0.253	2.08217e-184	3.53553e-180	Anti-Viral + Inflammatory Monocytes
OAS2	0.90739	0.5	0.177	3.05532e-181	5.18794e-177	Anti-Viral + Inflammatory Monocytes
CLU	0.67705	0.201	0.034	1.07328e-178	1.82243e-174	Anti-Viral + Inflammatory Monocytes
PSAP	0.634174	0.986	0.689	2.41996e-178	4.1091e-174	Anti-Viral + Inflammatory Monocytes
FPR1	0.911542	0.606	0.252	3.4816e-178	5.91176e-174	Anti-Viral + Inflammatory Monocytes
HIF1A	0.919296	0.642	0.291	2.96438e-174	5.03351e-170	Anti-Viral + Inflammatory Monocytes
CLEC7A	0.832107	0.682	0.325	1.06782e-168	1.81315e-164	Anti-Viral + Inflammatory Monocytes
PTGS2	0.905641	0.325	0.085	4.78e-167	8.11643e-163	Anti-Viral + Inflammatory Monocytes
EPSTI1	0.836556	0.675	0.321	8.13361e-167	1.38109e-162	Anti-Viral + Inflammatory Monocytes
S100A9	0.69265	0.974	0.69	2.1437e-166	3.64001e-162	Anti-Viral + Inflammatory Monocytes
CYBB	0.72611	0.82	0.446	1.00077e-158	1.6993e-154	Anti-Viral + Inflammatory Monocytes
S100A11	0.785118	0.755	0.413	1.2094e-158	2.05357e-154	Anti-Viral + Inflammatory Monocytes
GBP5	0.852571	0.595	0.254	1.35837e-156	2.3065e-152	Anti-Viral + Inflammatory Monocytes
ANXA5	0.77313	0.773	0.449	1.07668e-155	1.8282e-151	Anti-Viral + Inflammatory Monocytes
LAP3	0.807319	0.661	0.323	6.39144e-155	1.08527e-150	Anti-Viral + Inflammatory Monocytes
S100A6	0.540478	0.984	0.826	1.18901e-154	2.01893e-150	Anti-Viral + Inflammatory Monocytes
S100A8	0.576532	0.98	0.671	1.51784e-150	2.57729e-146	Anti-Viral + Inflammatory Monocytes
HERC5	0.787815	0.386	0.122	4.46278e-150	7.5778e-146	Anti-Viral + Inflammatory Monocytes
MNDA	0.647381	0.849	0.46	5.04042e-147	8.55863e-143	Anti-Viral + Inflammatory Monocytes
NRIP1	0.863497	0.362	0.114	3.71167e-145	6.30241e-141	Anti-Viral + Inflammatory Monocytes
PPP1R15A	0.64965	0.875	0.611	8.30912e-144	1.41089e-139	Anti-Viral + Inflammatory Monocytes
PFKFB3	0.798321	0.383	0.125	1.24642e-142	2.11642e-138	Anti-Viral + Inflammatory Monocytes
OAS3	0.779183	0.401	0.136	7.40639e-142	1.2576e-137	Anti-Viral + Inflammatory Monocytes
SELL	0.766331	0.788	0.507	1.89034e-141	3.20979e-137	Anti-Viral + Inflammatory Monocytes
CD55	0.837296	0.594	0.283	6.60539e-138	1.12159e-133	Anti-Viral + Inflammatory Monocytes
CST3	0.551963	0.916	0.53	5.7931e-135	9.83668e-131	Anti-Viral + Inflammatory Monocytes
H3F3C	0.743082	0.35	0.109	3.4047e-134	5.78119e-130	Anti-Viral + Inflammatory Monocytes
BLVRA	0.78836	0.537	0.236	5.8693e-134	9.96608e-130	Anti-Viral + Inflammatory Monocytes
LILRB2	0.831163	0.544	0.244	6.41684e-134	1.08958e-129	Anti-Viral + Inflammatory Monocytes
BHLHE40	0.789402	0.476	0.19	1.3836e-133	2.34935e-129	Anti-Viral + Inflammatory Monocytes
TNFSF13B	0.742039	0.624	0.299	1.33898e-132	2.27359e-128	Anti-Viral + Inflammatory Monocytes
GRN	0.684267	0.707	0.372	2.88659e-132	4.90143e-128	Anti-Viral + Inflammatory Monocytes
IFI27	0.863685	0.548	0.236	2.04096e-126	3.46555e-122	Anti-Viral + Inflammatory Monocytes
MAP3K8	0.756277	0.545	0.245	1.52668e-125	2.59231e-121	Anti-Viral + Inflammatory Monocytes
OAS1	0.771479	0.459	0.184	3.19131e-125	5.41885e-121	Anti-Viral + Inflammatory Monocytes
FCGR2A	0.76018	0.481	0.202	1.88279e-124	3.19698e-120	Anti-Viral + Inflammatory Monocytes
TIMP1	0.810806	0.555	0.263	1.93319e-124	3.28256e-120	Anti-Viral + Inflammatory Monocytes
TYROBP	0.521263	0.96	0.627	2.85592e-122	4.84936e-118	Anti-Viral + Inflammatory Monocytes
EHD4	0.67813	0.239	0.063	7.23076e-118	1.22778e-113	Anti-Viral + Inflammatory Monocytes
RNASE2	0.720893	0.268	0.077	7.9614e-118	1.35185e-113	Anti-Viral + Inflammatory Monocytes
CFD	0.660875	0.688	0.366	2.3765e-117	4.03529e-113	Anti-Viral + Inflammatory Monocytes
FGL2	0.609989	0.761	0.42	1.75485e-116	2.97974e-112	Anti-Viral + Inflammatory Monocytes
LILRB4	0.737939	0.291	0.09	7.41766e-116	1.25952e-111	Anti-Viral + Inflammatory Monocytes
GBP2	0.762794	0.566	0.277	7.94785e-116	1.34954e-111	Anti-Viral + Inflammatory Monocytes
TNFAIP8	0.772486	0.462	0.196	1.2504e-113	2.12318e-109	Anti-Viral + Inflammatory Monocytes
IRF7	0.747157	0.507	0.231	2.12313e-113	3.60508e-109	Anti-Viral + Inflammatory Monocytes
VIM	0.542017	0.909	0.686	2.57457e-113	4.37163e-109	Anti-Viral + Inflammatory Monocytes
LILRA3	0.736309	0.404	0.156	5.82969e-113	9.89881e-109	Anti-Viral + Inflammatory Monocytes
SAMSN1	0.818732	0.491	0.223	2.11443e-112	3.59031e-108	Anti-Viral + Inflammatory Monocytes
NBN	0.780283	0.328	0.112	2.41535e-112	4.10126e-108	Anti-Viral + Inflammatory Monocytes
SAMD9	0.716487	0.471	0.2	1.21739e-111	2.06713e-107	Anti-Viral + Inflammatory Monocytes
IFI44	0.724161	0.502	0.226	3.21413e-111	5.45759e-107	Anti-Viral + Inflammatory Monocytes
SCO2	0.700398	0.588	0.301	7.19216e-110	1.22123e-105	Anti-Viral + Inflammatory Monocytes
TNFAIP3	0.569711	0.789	0.491	9.7809e-110	1.6608e-105	Anti-Viral + Inflammatory Monocytes
NINJ1	0.674465	0.486	0.216	2.66648e-109	4.52768e-105	Anti-Viral + Inflammatory Monocytes
CD63	0.691084	0.669	0.387	6.04995e-108	1.02728e-103	Anti-Viral + Inflammatory Monocytes
H1F0	0.751256	0.212	0.055	8.31221e-108	1.41141e-103	Anti-Viral + Inflammatory Monocytes
TNFAIP2	0.777691	0.474	0.215	7.03121e-106	1.1939e-101	Anti-Viral + Inflammatory Monocytes
GIMAP4	0.699671	0.499	0.231	3.00698e-105	5.10585e-101	Anti-Viral + Inflammatory Monocytes
CD68	0.615429	0.641	0.335	5.73243e-105	9.73367e-101	Anti-Viral + Inflammatory Monocytes
MT2A	0.729359	0.554	0.273	6.11221e-105	1.03785e-100	Anti-Viral + Inflammatory Monocytes
CD14	0.619166	0.715	0.388	6.35554e-104	1.07917e-99	Anti-Viral + Inflammatory Monocytes
IRF1	0.718625	0.647	0.376	1.57294e-102	2.67085e-98	Anti-Viral + Inflammatory Monocytes
IFI35	0.681266	0.376	0.147	3.83615e-102	6.51378e-98	Anti-Viral + Inflammatory Monocytes
VAMP5	0.713232	0.466	0.21	1.04438e-101	1.77336e-97	Anti-Viral + Inflammatory Monocytes
LGALS2	0.657115	0.531	0.255	3.3281e-101	5.65111e-97	Anti-Viral + Inflammatory Monocytes
IFNGR2	0.689383	0.419	0.177	3.4169e-101	5.80189e-97	Anti-Viral + Inflammatory Monocytes
AHR	0.725211	0.344	0.129	3.78242e-99	6.42254e-95	Anti-Viral + Inflammatory Monocytes
SERPINB9	0.723533	0.389	0.158	4.87227e-98	8.27312e-94	Anti-Viral + Inflammatory Monocytes
LINC00936	0.675376	0.604	0.321	6.48129e-98	1.10052e-93	Anti-Viral + Inflammatory Monocytes
UPP1	0.68709	0.458	0.208	2.15685e-97	3.66233e-93	Anti-Viral + Inflammatory Monocytes
NMI	0.690524	0.449	0.203	3.51271e-95	5.96459e-91	Anti-Viral + Inflammatory Monocytes
LYN	0.70983	0.505	0.249	3.21116e-94	5.45255e-90	Anti-Viral + Inflammatory Monocytes
C5AR1	0.661955	0.507	0.244	3.83502e-94	6.51187e-90	Anti-Viral + Inflammatory Monocytes
MS4A6A	0.574913	0.667	0.365	2.26938e-93	3.85341e-89	Anti-Viral + Inflammatory Monocytes
ZEB2	0.707422	0.581	0.318	2.65273e-93	4.50434e-89	Anti-Viral + Inflammatory Monocytes
TLR4	0.60558	0.252	0.08	2.99637e-92	5.08784e-88	Anti-Viral + Inflammatory Monocytes
PDE4B	0.656986	0.475	0.219	3.08504e-92	5.2384e-88	Anti-Viral + Inflammatory Monocytes
STAT1	0.63452	0.659	0.389	4.51767e-92	7.671e-88	Anti-Viral + Inflammatory Monocytes
MPEG1	0.661533	0.543	0.282	5.418e-92	9.19976e-88	Anti-Viral + Inflammatory Monocytes
PTPRE	0.684701	0.548	0.292	2.14066e-89	3.63485e-85	Anti-Viral + Inflammatory Monocytes
PLSCR1	0.666083	0.519	0.265	4.49036e-89	7.62463e-85	Anti-Viral + Inflammatory Monocytes
XAF1	0.52977	0.719	0.45	7.72918e-87	1.31241e-82	Anti-Viral + Inflammatory Monocytes
LGALS1	0.510155	0.801	0.536	1.79998e-86	3.05636e-82	Anti-Viral + Inflammatory Monocytes
TRIM22	0.651764	0.492	0.249	2.93882e-86	4.99011e-82	Anti-Viral + Inflammatory Monocytes
TYMP	0.507846	0.728	0.425	2.83377e-85	4.81175e-81	Anti-Viral + Inflammatory Monocytes
DDX60L	0.620496	0.315	0.122	6.29853e-82	1.06949e-77	Anti-Viral + Inflammatory Monocytes
BCL6	0.62772	0.267	0.094	8.71469e-82	1.47976e-77	Anti-Viral + Inflammatory Monocytes
TPM4	0.644836	0.471	0.238	2.08614e-81	3.54226e-77	Anti-Viral + Inflammatory Monocytes
GSTO1	0.628455	0.562	0.32	2.9239e-81	4.96477e-77	Anti-Viral + Inflammatory Monocytes
NCF1	0.655397	0.445	0.217	2.30014e-80	3.90564e-76	Anti-Viral + Inflammatory Monocytes
LILRB1	0.63807	0.403	0.183	3.14642e-80	5.34262e-76	Anti-Viral + Inflammatory Monocytes
FAM26F	0.609096	0.488	0.245	1.03106e-78	1.75074e-74	Anti-Viral + Inflammatory Monocytes
UBE2L6	0.61899	0.48	0.246	1.27935e-78	2.17233e-74	Anti-Viral + Inflammatory Monocytes
ISG20	0.537017	0.502	0.248	1.53938e-78	2.61387e-74	Anti-Viral + Inflammatory Monocytes
SPI1	0.680871	0.327	0.136	9.56668e-78	1.62442e-73	Anti-Viral + Inflammatory Monocytes
PTAFR	0.607036	0.251	0.089	1.8108e-77	3.07474e-73	Anti-Viral + Inflammatory Monocytes
CECR1	0.605944	0.417	0.201	2.52707e-76	4.29097e-72	Anti-Viral + Inflammatory Monocytes
EHD1	0.586688	0.295	0.114	3.28749e-75	5.58215e-71	Anti-Viral + Inflammatory Monocytes
GBP4	0.634163	0.422	0.204	2.12085e-74	3.6012e-70	Anti-Viral + Inflammatory Monocytes
LCP2	0.608058	0.446	0.226	4.05977e-74	6.89348e-70	Anti-Viral + Inflammatory Monocytes
PIM3	0.662671	0.33	0.142	1.00419e-73	1.70512e-69	Anti-Viral + Inflammatory Monocytes
EIF1B	0.646605	0.346	0.152	1.10167e-72	1.87064e-68	Anti-Viral + Inflammatory Monocytes
NCF2	0.546021	0.541	0.296	3.21569e-72	5.46024e-68	Anti-Viral + Inflammatory Monocytes
SLA	0.60717	0.354	0.156	6.17946e-72	1.04927e-67	Anti-Viral + Inflammatory Monocytes
SLC11A1	0.581517	0.419	0.204	5.02835e-71	8.53813e-67	Anti-Viral + Inflammatory Monocytes
AZIN1	0.602272	0.319	0.134	1.75294e-70	2.97649e-66	Anti-Viral + Inflammatory Monocytes
RNA18S5	0.616508	0.395	0.184	2.45754e-70	4.17291e-66	Anti-Viral + Inflammatory Monocytes
EIF2AK2	0.510191	0.491	0.258	5.1209e-69	8.69529e-65	Anti-Viral + Inflammatory Monocytes
HCK	0.556635	0.48	0.258	8.0641e-67	1.36928e-62	Anti-Viral + Inflammatory Monocytes
LGALS3BP	0.511257	0.216	0.075	2.5894e-65	4.3968e-61	Anti-Viral + Inflammatory Monocytes
IGSF6	0.520737	0.477	0.253	3.35045e-65	5.68906e-61	Anti-Viral + Inflammatory Monocytes
TREM1	0.558073	0.261	0.102	3.5576e-65	6.0408e-61	Anti-Viral + Inflammatory Monocytes
KYNU	0.593403	0.268	0.107	1.07916e-64	1.83242e-60	Anti-Viral + Inflammatory Monocytes
SAMD9L	0.541479	0.425	0.214	2.44958e-64	4.15939e-60	Anti-Viral + Inflammatory Monocytes
TAGAP	0.621071	0.439	0.232	3.12986e-64	5.31451e-60	Anti-Viral + Inflammatory Monocytes
NPC2	0.503498	0.612	0.376	3.65155e-63	6.20033e-59	Anti-Viral + Inflammatory Monocytes
FCGR1A	0.574878	0.265	0.108	1.92031e-62	3.26069e-58	Anti-Viral + Inflammatory Monocytes
ETS2	0.547638	0.306	0.135	2.21706e-61	3.76458e-57	Anti-Viral + Inflammatory Monocytes
C9orf72	0.578175	0.348	0.164	4.23799e-61	7.19611e-57	Anti-Viral + Inflammatory Monocytes
LY96	0.578565	0.388	0.197	3.42721e-60	5.8194e-56	Anti-Viral + Inflammatory Monocytes
STX11	0.56673	0.339	0.163	1.10003e-57	1.86786e-53	Anti-Viral + Inflammatory Monocytes
CLEC4E	0.569256	0.268	0.113	1.94972e-57	3.31062e-53	Anti-Viral + Inflammatory Monocytes
C1orf162	0.509296	0.467	0.26	8.62874e-57	1.46516e-52	Anti-Viral + Inflammatory Monocytes
PSMA6	0.504385	0.589	0.375	1.00425e-56	1.70522e-52	Anti-Viral + Inflammatory Monocytes
TLR2	0.538968	0.278	0.122	4.44592e-56	7.54917e-52	Anti-Viral + Inflammatory Monocytes
NAGK	0.538879	0.342	0.167	4.64643e-56	7.88963e-52	Anti-Viral + Inflammatory Monocytes
LGALS9	0.548339	0.382	0.2	1.34242e-55	2.27942e-51	Anti-Viral + Inflammatory Monocytes
FGR	0.524284	0.521	0.314	3.00029e-55	5.09449e-51	Anti-Viral + Inflammatory Monocytes
RILPL2	0.533292	0.427	0.232	3.66278e-55	6.2194e-51	Anti-Viral + Inflammatory Monocytes
ST8SIA4	0.521947	0.282	0.126	2.85104e-54	4.84106e-50	Anti-Viral + Inflammatory Monocytes
PILRA	0.541026	0.35	0.177	8.39627e-54	1.42569e-49	Anti-Viral + Inflammatory Monocytes
ATF3	0.510909	0.255	0.11	4.01585e-52	6.81891e-48	Anti-Viral + Inflammatory Monocytes
PNPLA8	0.534142	0.306	0.144	5.68023e-52	9.64504e-48	Anti-Viral + Inflammatory Monocytes
NAPA	0.504546	0.312	0.15	3.77482e-51	6.40965e-47	Anti-Viral + Inflammatory Monocytes
SLC43A2	0.54366	0.264	0.118	5.52012e-51	9.37316e-47	Anti-Viral + Inflammatory Monocytes
ZNF267	0.514844	0.227	0.095	1.84261e-49	3.12875e-45	Anti-Viral + Inflammatory Monocytes
ODF3B	0.520733	0.276	0.129	2.21204e-47	3.75605e-43	Anti-Viral + Inflammatory Monocytes
MYD88	0.535665	0.306	0.154	3.29689e-47	5.59811e-43	Anti-Viral + Inflammatory Monocytes
GPR65	0.508066	0.3	0.15	2.9467e-44	5.0035e-40	Anti-Viral + Inflammatory Monocytes
ZFP36L1	0.516343	0.535	0.359	1.80288e-43	3.06129e-39	Anti-Viral + Inflammatory Monocytes
DMXL2	0.520466	0.309	0.16	8.19644e-43	1.39175e-38	Anti-Viral + Inflammatory Monocytes
ATP2B1	0.521164	0.364	0.206	4.05786e-40	6.89025e-36	Anti-Viral + Inflammatory Monocytes
UGCG	2.39544	0.874	0.043	0	0	pDCs
ITM2C	2.27829	0.849	0.04	0	0	pDCs
LILRA4	2.21714	0.748	0.003	0	0	pDCs
SERPINF1	2.19269	0.698	0.005	0	0	pDCs
PTGDS	2.10695	0.289	0.007	0	0	pDCs
TCF4	2.10595	0.748	0.052	0	0	pDCs
PLD4	2.07766	0.755	0.023	0	0	pDCs
AC096579.7	1.90059	0.686	0.019	0	0	pDCs
TPM2	1.73051	0.572	0.008	0	0	pDCs
FAM129C	1.60356	0.541	0.013	0	0	pDCs
TSPAN13	1.58015	0.509	0.004	0	0	pDCs
TCL1A	1.51123	0.302	0.008	0	0	pDCs
IL3RA	1.46096	0.535	0.014	0	0	pDCs
CLEC4C	1.40756	0.415	0.001	0	0	pDCs
PPP1R14B	1.32877	0.421	0.013	0	0	pDCs
SPIB	1.32353	0.39	0.014	0	0	pDCs
PTPRS	1.22123	0.302	0.001	0	0	pDCs
SMPD3	1.18748	0.352	0.004	0	0	pDCs
DNASE1L3	0.96178	0.277	0.002	0	0	pDCs
LINC00996	0.841918	0.214	0.001	0	0	pDCs
TNFRSF21	0.697022	0.201	0.002	0	0	pDCs
IGJ	1.55622	0.981	0.106	8.73417e-308	1.48306e-303	pDCs
FAM213A	1.0482	0.308	0.01	1.78375e-299	3.02881e-295	pDCs
BCL11A	1.6294	0.579	0.039	2.09331e-267	3.55445e-263	pDCs
IRF4	1.65942	0.509	0.03	4.03153e-267	6.84554e-263	pDCs
MYBL2	0.994584	0.233	0.006	5.59405e-258	9.4987e-254	pDCs
DERL3	1.08176	0.321	0.014	3.46571e-231	5.88478e-227	pDCs
LGMN	1.16379	0.352	0.017	7.11946e-226	1.20888e-221	pDCs
DAB2	0.900922	0.277	0.011	2.44408e-214	4.15004e-210	pDCs
CCDC50	2.04814	0.862	0.121	3.6812e-210	6.25067e-206	pDCs
IRF8	2.31518	0.931	0.154	2.16862e-207	3.68231e-203	pDCs
MZB1	1.28733	0.528	0.041	4.23239e-201	7.18661e-197	pDCs
TTC24	0.745824	0.201	0.006	5.10632e-196	8.67052e-192	pDCs
CYB561A3	1.43816	0.604	0.059	1.19825e-189	2.03463e-185	pDCs
APP	1.49643	0.616	0.063	8.86987e-187	1.5061e-182	pDCs
TRAF4	0.876497	0.296	0.015	1.79321e-177	3.04488e-173	pDCs
ALOX5AP	1.72334	0.748	0.103	2.41147e-171	4.09468e-167	pDCs
CLIC3	1.14174	0.428	0.033	6.40491e-163	1.08755e-158	pDCs
BLNK	0.921876	0.308	0.018	2.93873e-162	4.98997e-158	pDCs
GZMB	1.9085	0.918	0.178	2.64439e-157	4.49017e-153	pDCs
ZFAT	0.703912	0.201	0.008	9.09085e-157	1.54363e-152	pDCs
C12orf75	1.53096	0.686	0.099	1.13965e-140	1.93512e-136	pDCs
C12orf45	1.25177	0.434	0.042	7.03537e-135	1.19461e-130	pDCs
IRF7	1.88423	0.893	0.234	2.33552e-121	3.96572e-117	pDCs
ENAM	0.77847	0.245	0.015	3.87557e-117	6.58071e-113	pDCs
VEGFB	0.727048	0.214	0.012	2.40735e-115	4.08769e-111	pDCs
SLC15A4	0.948436	0.321	0.03	1.21558e-101	2.06405e-97	pDCs
HIGD1A	1.22346	0.547	0.091	3.37574e-94	5.732e-90	pDCs
SOX4	1.38487	0.428	0.057	2.13699e-93	3.62861e-89	pDCs
KIAA0226L	0.776902	0.226	0.017	3.48725e-90	5.92135e-86	pDCs
GAPT	1.26905	0.459	0.067	6.3332e-90	1.07538e-85	pDCs
STMN1	0.94428	0.421	0.054	2.55299e-89	4.33498e-85	pDCs
MAPKAPK2	1.20804	0.503	0.08	1.17285e-87	1.99149e-83	pDCs
FCER1A	0.886024	0.233	0.019	1.76402e-83	2.99531e-79	pDCs
PLAC8	1.46124	0.956	0.452	1.17988e-81	2.00343e-77	pDCs
SEC61B	1.41204	0.83	0.292	9.29692e-76	1.57862e-71	pDCs
SPCS1	1.33601	0.78	0.246	1.19701e-73	2.03253e-69	pDCs
FCHSD2	0.958938	0.39	0.057	4.43171e-72	7.52505e-68	pDCs
IDH3A	1.0102	0.358	0.05	9.4483e-72	1.60432e-67	pDCs
OFD1	1.0416	0.484	0.087	8.36382e-71	1.42018e-66	pDCs
RNASE6	1.27328	0.591	0.138	5.88681e-70	9.9958e-66	pDCs
GNG7	0.76891	0.245	0.025	3.06706e-69	5.20787e-65	pDCs
ZDHHC17	0.986542	0.346	0.049	1.91105e-67	3.24496e-63	pDCs
GPR183	1.4527	0.761	0.241	1.98926e-67	3.37777e-63	pDCs
VIMP	1.19191	0.566	0.132	4.23035e-64	7.18314e-60	pDCs
CD74	1.01148	1	0.768	7.49648e-64	1.2729e-59	pDCs
TXN	1.69412	0.78	0.328	5.54722e-61	9.41918e-57	pDCs
C10orf118	1.21535	0.503	0.108	1.58431e-60	2.69016e-56	pDCs
LAIR1	1.06979	0.553	0.128	3.81235e-60	6.47337e-56	pDCs
DCK	0.886297	0.365	0.062	4.04028e-56	6.86039e-52	pDCs
RGS1	1.51066	0.591	0.167	4.35483e-53	7.3945e-49	pDCs
RPS6KA4	0.785918	0.283	0.042	2.84889e-52	4.83741e-48	pDCs
SPINT2	0.920338	0.39	0.077	2.68148e-50	4.55316e-46	pDCs
RUNX2	0.640603	0.208	0.024	1.04373e-49	1.77225e-45	pDCs
TMIGD2	0.667917	0.214	0.026	2.9369e-49	4.98686e-45	pDCs
CCDC88A	1.1498	0.61	0.184	3.15066e-49	5.34981e-45	pDCs
ERN1	0.823772	0.352	0.064	4.2997e-49	7.30089e-45	pDCs
PHB	0.947655	0.434	0.097	5.5348e-48	9.39809e-44	pDCs
EIF4A3	0.895001	0.44	0.101	6.6821e-47	1.13462e-42	pDCs
RRBP1	0.977741	0.484	0.121	7.94997e-47	1.34991e-42	pDCs
HSP90B1	0.898194	0.881	0.455	1.26051e-46	2.14034e-42	pDCs
NPC2	1.01993	0.83	0.379	6.74672e-46	1.14559e-41	pDCs
PLP2	0.978265	0.629	0.205	4.14838e-45	7.04395e-41	pDCs
CDCA7L	0.638689	0.233	0.033	3.77929e-44	6.41723e-40	pDCs
OPN3	0.600261	0.214	0.029	2.02777e-43	3.44315e-39	pDCs
MPEG1	1.00191	0.736	0.285	3.0423e-43	5.16582e-39	pDCs
DUSP5	0.67778	0.252	0.039	5.54987e-43	9.42367e-39	pDCs
CD4	0.940439	0.503	0.148	2.10522e-39	3.57467e-35	pDCs
ALCAM	0.686518	0.22	0.033	2.21709e-39	3.76462e-35	pDCs
CXXC5	0.836647	0.327	0.07	2.07227e-38	3.51871e-34	pDCs
SFT2D2	0.908171	0.484	0.137	2.46051e-38	4.17795e-34	pDCs
SNRNP25	0.644285	0.233	0.038	1.07441e-37	1.82436e-33	pDCs
NUCB2	0.874251	0.472	0.13	1.50783e-37	2.5603e-33	pDCs
GPX1	0.8771	0.836	0.427	1.57598e-37	2.67601e-33	pDCs
TLR7	0.642618	0.226	0.036	2.97566e-37	5.05267e-33	pDCs
VAMP8	0.850197	0.836	0.425	4.12298e-36	7.00081e-32	pDCs
CD2AP	0.869712	0.352	0.082	7.7599e-36	1.31763e-31	pDCs
SIT1	0.63573	0.201	0.03	1.49559e-35	2.53952e-31	pDCs
TMEM109	0.682267	0.34	0.076	1.51711e-35	2.57606e-31	pDCs
WDFY4	0.662284	0.201	0.031	6.18377e-35	1.05e-30	pDCs
RPS8	0.514724	1	0.978	1.6338e-34	2.7742e-30	pDCs
SRP14	0.843293	0.843	0.52	4.32722e-34	7.34763e-30	pDCs
SIVA1	0.926044	0.591	0.223	4.64657e-34	7.88988e-30	pDCs
PARK7	0.869461	0.673	0.281	3.03578e-33	5.15475e-29	pDCs
HERPUD1	0.917041	0.61	0.229	4.383e-33	7.44233e-29	pDCs
TP53I13	0.719749	0.22	0.038	1.16128e-32	1.97186e-28	pDCs
TSPAN3	0.662767	0.239	0.045	4.95548e-32	8.41441e-28	pDCs
SSR4	0.82474	0.836	0.483	6.14085e-32	1.04272e-27	pDCs
SLAMF7	0.778333	0.403	0.111	2.5939e-31	4.40445e-27	pDCs
C9orf142	0.792557	0.434	0.128	2.91991e-31	4.95801e-27	pDCs
VTRNA1-1	0.934679	0.453	0.142	2.07519e-30	3.52367e-26	pDCs
PPM1K	0.622498	0.358	0.091	2.15745e-30	3.66335e-26	pDCs
CDYL	0.724094	0.239	0.047	4.21282e-30	7.15338e-26	pDCs
SUSD1	0.593416	0.201	0.035	5.33666e-30	9.06165e-26	pDCs
UBE2J1	0.762715	0.503	0.172	1.193e-29	2.02572e-25	pDCs
TGFBI	0.863099	0.503	0.179	3.1114e-29	5.28316e-25	pDCs
FAM60A	0.705016	0.333	0.086	9.92251e-29	1.68484e-24	pDCs
RNASET2	0.753199	0.761	0.396	2.89904e-28	4.92257e-24	pDCs
C12orf44	0.630519	0.22	0.045	8.92272e-27	1.51508e-22	pDCs
MDFIC	0.52136	0.296	0.073	4.7483e-26	8.06262e-22	pDCs
CTSB	0.708376	0.774	0.383	5.25214e-26	8.91813e-22	pDCs
HINT1	0.745548	0.855	0.547	7.32665e-26	1.24406e-21	pDCs
UNC93B1	0.6222	0.296	0.076	9.23739e-26	1.56851e-21	pDCs
SMIM14	0.665958	0.358	0.106	4.76252e-25	8.08677e-21	pDCs
RPLP0	0.512812	0.987	0.869	7.86082e-25	1.33477e-20	pDCs
HLA-DPA1	0.548788	0.874	0.501	1.03232e-24	1.75289e-20	pDCs
CNP	0.524399	0.252	0.059	1.12305e-24	1.90694e-20	pDCs
TAGLN2	0.70734	0.799	0.47	3.25863e-24	5.53315e-20	pDCs
TMEM19	0.637679	0.201	0.042	4.41323e-24	7.49366e-20	pDCs
RPL23	0.527575	0.975	0.874	8.4303e-24	1.43146e-19	pDCs
LAIR2	0.789123	0.258	0.065	1.25536e-23	2.13159e-19	pDCs
SNRPN	0.614431	0.371	0.115	2.4222e-23	4.1129e-19	pDCs
SEC61G	0.725402	0.528	0.22	3.14063e-23	5.33279e-19	pDCs
TMED2	0.681107	0.522	0.209	4.71251e-23	8.00184e-19	pDCs
CERS6	0.539122	0.22	0.05	7.47241e-23	1.26882e-18	pDCs
PPIB	0.705965	0.717	0.379	1.37573e-22	2.33599e-18	pDCs
ADA	0.508171	0.22	0.05	1.70379e-22	2.89303e-18	pDCs
GSN	0.602586	0.201	0.044	2.60904e-22	4.43014e-18	pDCs
C3orf58	0.639972	0.252	0.065	8.64484e-22	1.46789e-17	pDCs
OSTC	0.712508	0.472	0.187	2.99039e-21	5.07768e-17	pDCs
H3F3B	0.56301	0.987	0.874	4.04756e-21	6.87276e-17	pDCs
FKBP2	0.65241	0.308	0.094	7.31143e-21	1.24148e-16	pDCs
LILRB4	0.671474	0.302	0.093	1.01375e-20	1.72134e-16	pDCs
MYL12A	0.516313	0.912	0.677	1.25862e-20	2.13714e-16	pDCs
COMMD6	0.648429	0.868	0.599	1.54213e-20	2.61854e-16	pDCs
HINT2	0.619242	0.264	0.073	1.73642e-20	2.94845e-16	pDCs
TMED9	0.704149	0.465	0.188	2.29193e-20	3.8917e-16	pDCs
CTSC	0.636326	0.528	0.225	3.3992e-20	5.77184e-16	pDCs
TM9SF2	0.661926	0.465	0.191	4.48157e-20	7.6097e-16	pDCs
CDK2AP2	0.611297	0.277	0.08	5.77548e-20	9.80676e-16	pDCs
ASPH	0.623866	0.201	0.047	6.10781e-20	1.03711e-15	pDCs
RPS3A	0.542471	0.899	0.674	1.41345e-19	2.40003e-15	pDCs
USF2	0.560101	0.302	0.092	1.74399e-19	2.9613e-15	pDCs
POLB	0.567168	0.214	0.054	3.49456e-19	5.93376e-15	pDCs
PEBP1	0.613204	0.478	0.196	5.25596e-19	8.92462e-15	pDCs
SMC6	0.547093	0.233	0.061	5.61787e-19	9.53914e-15	pDCs
SVIP	0.571707	0.308	0.097	1.66715e-18	2.83082e-14	pDCs
HLA-DQA1	0.538158	0.497	0.207	6.91769e-18	1.17462e-13	pDCs
PHACTR1	0.585136	0.226	0.062	9.91235e-18	1.68312e-13	pDCs
B4GALT1	0.584639	0.453	0.186	2.18848e-17	3.71604e-13	pDCs
TMED10	0.626482	0.421	0.173	2.21429e-17	3.75987e-13	pDCs
MEF2C	0.580348	0.434	0.18	4.62582e-17	7.85464e-13	pDCs
SYK	0.591364	0.453	0.196	4.6815e-17	7.94918e-13	pDCs
SPCS3	0.556091	0.673	0.361	5.07232e-17	8.6128e-13	pDCs
FEZ2	0.601683	0.201	0.054	5.46957e-17	9.28733e-13	pDCs
OST4	0.538862	0.767	0.492	7.89731e-17	1.34096e-12	pDCs
TRAM1	0.712403	0.61	0.334	7.90121e-17	1.34163e-12	pDCs
PLA2G16	0.507603	0.239	0.07	8.98302e-17	1.52532e-12	pDCs
PLEK	0.543396	0.742	0.444	1.67117e-16	2.83764e-12	pDCs
PDIA4	0.573874	0.346	0.126	2.26004e-16	3.83755e-12	pDCs
CANX	0.603227	0.698	0.415	3.15238e-16	5.35274e-12	pDCs
GGA2	0.528257	0.214	0.059	3.75567e-16	6.37713e-12	pDCs
ERP29	0.618129	0.541	0.273	3.91613e-16	6.64958e-12	pDCs
RPN2	0.626035	0.465	0.21	4.36632e-16	7.41402e-12	pDCs
SSR3	0.613985	0.491	0.232	4.6549e-16	7.90401e-12	pDCs
CD164	0.60849	0.585	0.31	4.81904e-16	8.18272e-12	pDCs
ARL6IP1	0.569358	0.377	0.15	5.74827e-16	9.76056e-12	pDCs
P2RX1	0.505564	0.201	0.056	1.39521e-15	2.36906e-11	pDCs
SCARB2	0.576457	0.296	0.105	2.1752e-15	3.69348e-11	pDCs
TACC1	0.548593	0.39	0.158	2.23947e-15	3.80262e-11	pDCs
RGS2	0.810122	0.73	0.514	3.39659e-15	5.76741e-11	pDCs
N4BP2	0.530718	0.214	0.063	3.4723e-15	5.89596e-11	pDCs
N4BP2L1	0.536625	0.277	0.096	5.51118e-15	9.35799e-11	pDCs
CYSLTR1	0.590773	0.214	0.065	5.91966e-15	1.00516e-10	pDCs
ANKRD12	0.541202	0.667	0.369	6.52281e-15	1.10757e-10	pDCs
CALM2	0.531942	0.799	0.547	4.4441e-14	7.54608e-10	pDCs
CHCHD2	0.565186	0.686	0.433	7.88462e-14	1.33881e-09	pDCs
RPL22L1	0.640764	0.535	0.29	1.20063e-13	2.03866e-09	pDCs
C19orf10	0.511435	0.415	0.188	1.70874e-13	2.90144e-09	pDCs
DSTN	0.550389	0.346	0.149	1.07025e-12	1.81729e-08	pDCs
COMT	0.507577	0.327	0.136	1.24542e-12	2.11473e-08	pDCs
SFT2D1	0.511712	0.352	0.153	1.27676e-12	2.16794e-08	pDCs
P4HB	0.542012	0.44	0.222	2.06009e-12	3.49804e-08	pDCs
ITGAE	0.516736	0.252	0.092	4.11984e-12	6.99548e-08	pDCs
SYNGR2	0.557337	0.484	0.257	4.43382e-12	7.52862e-08	pDCs
YPEL5	0.620664	0.591	0.352	4.46932e-12	7.5889e-08	pDCs
CNPY3	0.556163	0.44	0.23	9.53896e-12	1.61972e-07	pDCs
SAMHD1	0.509037	0.698	0.47	2.62662e-11	4.46001e-07	pDCs
C11orf31	0.518493	0.623	0.382	2.87139e-11	4.87562e-07	pDCs
TIMM13	0.566053	0.283	0.119	7.75192e-11	1.31628e-06	pDCs
PPIA	0.517305	0.629	0.39	8.38014e-11	1.42295e-06	pDCs
TMX1	0.502867	0.371	0.177	1.90784e-10	3.23951e-06	pDCs
MAP3K8	0.504472	0.459	0.249	2.45545e-10	4.16936e-06	pDCs
RN7SK	0.519009	0.27	0.14	1.08214e-06	0.0183748	pDCs
RNA28S5	0.505476	0.824	0.702	4.86438e-05	0.825973	pDCs

## Sheet: Supplementary Table 4_P1
Supplementary Table 4
Modules and their gene membership for P1
P1.B.M1	MALAT1	RGS2	CIB1	MS4A1	CD74	DUSP2	IGHG1	HSPB1	ZNF331	FCRL3	MAP3K8	ITGAX	HLA-DRB1	EZR	TNFRSF1B	SYK	IGHG3	DAPP1	NEAT1	NR4A2	FGR	MPP6	GRB2	IFI30	UBC	ITGB1	LAPTM5	CLEC2B	SMIM14	ISG15	CD72	HLA-DRB5	CLEC2D	TMSB4X	CD52	B2M	S100A9	LYZ	COTL1	ACTB	HLA-DRA	LGALS1	PFN1	ARPC5	ADAM28	PRRC2C
P1.B.M2	RPL35A	RPS12	RPS6	RPL34	RPS18	RPL13	RPS23	RPL32	RPLP1	RPS14	RPLP2	TPT1	RPS8	RPS21	RPS3	RPS15A	RPL31	RPL14	RPL4	RPS20	KMT2E	NFKBIA	TBC1D15	REL	PELI1
P1.B.M3	TMEM123	IGHM	IFI44L	TMSB10	CXCR4	TCL1A	IGHJ6	CD69	PPAPDC1B	BTG1	SNX29P2	CD79B	YBX3	IL4R	IGHJ4	IGHD	BACH2	BIRC3
P1.CD4.M1	ISG15	IFI44L	IFI27	IFIT3	IFI6	XAF1	S100A8	IFIT1	S100A9	OAS1	IFI44	LPAR6	TIGIT	OAS2
P1.CD4.M2	B2M	S100A4	IFITM1	TMSB4X	MX1	RSAD2	CD52	LY6E	IFITM3	IRF7	TMSB10	TRAC	PLSCR1	MT2A	ACTB	GIMAP4
P1.CD4.M3	IL32	S100A6	ITGB1	LGALS1	RNF213	GBP5	ITSN2	AHNAK	ANXA1	PDE4D	S100A10	LGALS3	TOB1	BHLHE40	GPRIN3	BIRC3	IL7R	GATA3	SOS1	NBEAL2	SENP6
P1.CD4.M4	RPS27	MT-RNR2	MTRNR2L3	MTRNR2L2	MTRNR2L8	MTRNR2L1	RPL41	RPS29	MTRNR2L12	RNA18S5	RPL21	MTRNR2L10	MTRNR2L7	ZNF90	MT-ND4	RPS28	RPL36	NBEAL1	RPL10L	MTRNR2L13	MT-CO3	MT-CO2	MT-ATP6	MT-ND2	MT-CO1	MT-ND5	MT-CYB	MT-ND1	RNF141	MTRNR2L11
P1.CD4.M5	RPL34	RPL30	IL6ST	RPL4	RPL31	RPS5	RPL27	RPL19	EEF1B2	RPS14	RPS4X	RPS2	RPS23	RPL35A	RPS13	RPS3	RPLP1	RPS12	RPS27A	RPL13	RPS8	TPT1	RPS6	RPLP2	RPL3	RPL11	RPL13A	RPS25	RPL32	RPS19	RPL10	RPS15A	RPS18	CD8A	RP11-291B21.2	SELL	IPCEF1	NUCB2	CD8B	CCR7	S100B	RPS21	FAU	UBA52	RPL17	RPS20	RPL37	RPS11	RPL37A
P1.CD4.M6	MALAT1	SYNE2	NKTR	SMCHD1	ANKRD12	CHD1	ITGA4	DDX17	PRRC2C	GOLGA4	BOD1L1	XIST	ARID5B	CCNL1	RORA	PRPF4B	ANKRD36	EZR	PIK3R1	GNLY	LIMS1	MAF	TIAM1	RNF19A	KLRB1	ARAP2
P1.CD4.M7	TNFAIP3	KLF6	FTH1	NFKBIA	DUSP1	JUNB	ZFP36	SRGN	ZNF331	ICOS	FOS	JUN	SESN3	PTGER4	CITED2	RGS1	RGCC
P1.CTL.M1	GZMB	GZMH	GNLY	B2M	FGFBP2	NKG7	PRF1	LGALS1	PRSS23	KLRD1	CCL5	GPR56	TYROBP	TMSB4X	KLRC2	ITGB1	IFITM1	EFHD2	TMSB10	CST7	HLA-C	CEP78	CTSW	IFITM3	IFITM2	HOPX	KLRC1	GNPTAB
P1.CTL.M2	RPS14	RPL13A	RPL11	RPLP2	TPT1	RPS13	RPL31	RPL32	RPS8	RPS2	RPLP0	RPLP1	RPL34	RPS6	RPS12	RPL13	RPS18	RPL17	RPS15A	RPL18A	RPS19	CD52	RPS3A	RPS25	RPS3	RPS27A	CD8B	RPS23	CD8A	RPL35A	RPL30	RPL27	RPL7	TRAC	CD3G	CD3D
P1.CTL.M3	JUN	LTB	FOS	JUNB	IL7R	TSPYL2	DDX3X	SMCHD1	CCNL1	PIK3R1	NR4A2	FOSB	CHD1	MALAT1	NFKBIA	ZFP36
P1.CTL.M4	MTRNR2L12	MTRNR2L3	MTRNR2L1	MTRNR2L2	MTRNR2L8	MTRNR2L5	MT-RNR2	MT-CYB	MT-ND4	MT-CO1	MT-ND2	MTRNR2L10
P1.CTL.M5	IFI6	EIF2AK2	HERC5	XAF1	EPSTI1	IFI27	IRF7	IFIT3	MX1	ISG15	IFI44L	OAS3	RSAD2	SP110	SAMD9	SAMD9L
P1.Prolif.T.M1	TUBA1B	HIST1H2AJ	STMN1	HIST1H4C	DUT	TYMS	TOP2A	HIST1H1B	TUBB	HMGB2	H2AFZ	RRM2	TMPO	NUSAP1	KIAA0101	MKI67	DEK	SMC4	HIST1H3B	MLF1IP	PTMA	PCNA	CCNA2	SMC2	TK1	KMT2A	POLI	PAXBP1-AS1	RP11-325K4.2	TRGV4	RNA5SP383	FAM129A	CEP152
P1.Prolif.T.M2	RPS27	UBBP4	IFITM1	IFITM3	RPL18A	MTRNR2L5	RPL41	S100A8	S100A9	MTRNR2L8	MTRNR2L12	MTRNR2L2	MTRNR2L3	MTRNR2L1
P1.Prolif.T.M3	S1PR5	ID2	HOPX	PRSS23	PRF1	GNLY	FCGR3A	KLRF1	CTSW	KLRD1	GZMB	KMT2E	ZEB2
P1.DC.M1	SELL	NDRG2	CTD-2319I12.1	STXBP5	MYL12A	RPL4	RPS21	RPS29	RPS19	HLA-DQA1	HLA-DPA1	RPS14	RPL27A	ACTG1	RPS11	CST3	RPS23	CD74	HLA-DPB1	RPS6	RPLP0	RPL15	RPS2	RPL32	RPL34	RPL18	RPL26	HLA-DRA
P1.DC.M2	ZRANB2	HERC5	MRPS18C	DENND3	CTSL	TYMP	ZFP90	IFI16	SAMD9L	CCM2	OAS2	IFITM1	IFIT1	RABEP2	B2M	PARP9	MX1	IFI27	STAT1	ISG15	XAF1	IFI6	IFI44L	IFITM3	LY6E	IFI44	OAS1	IFIT3
P1.Mono.M1	IFITM3	ISG15	IFITM1	IFI27	IFIT3	LY6E	TNFSF10	IFI6	IFI27L1	XAF1	IFIT1	IFIT2	IFI44L	MX1	RSAD2	TXNIP	IFI27L2	B2M	EPSTI1	OAS1	SAT1	CXCL10	MARCKS	MAFB	TYMP	TYROBP	HLA-B	C5AR1	DUSP1	ISG20	DEFB1	NT5C3A	MB21D1
P1.Mono.M2	FCGR3A	NAP1L1	CDKN1C	AC104809.4	RHOC	ITSN2	MTSS1	RPS19	INSIG1	TNF	COTL1	FCGR3B
P1.Mono.M3	NLRP3	LYZ	LINC00936	VIM	IER3	CCL4	DUSP2	CXCL3	BCL2A1	GPR183	PLAUR	SRGN	S100A9	S100A8	RP11-1143G9.4	CD14	MNDA	FCN1	IL1RN	FTH1	MEGF9	ANXA1	IER2	SLC2A3	FOLR3	SELL	JUN	FOS	RGS2	S100A12	VCAN	KLF6	HBEGF	RBP7	VNN1	C19orf59	PADI4	CDC42EP3	ALOX5AP	CTSS
P1.Mono.M4	SERPINB2	PPP1R15A	PDE4B	THBS1	PTGS2	CCL3	NFKBIA	TNFAIP3	CXCL2	EREG	SOD2	G0S2	IL8	IL1B	NFKBIZ	PFKFB3	PLEK	NAMPT	SGK1	GADD45B	VNN3	FAM101B	SAMSN1	ZFP36
P1.Mono.M5	MTRNR2L12	MTRNR2L8	MTRNR2L1	MTRNR2L3	MTRNR2L2	MT-CO2	MT-CO3	MT-ATP6	MTRNR2L9	MT-RNR1	MTRNR2L13	MTRNR2L6	MTRNR2L7	MTRNR2L11	MT-ATP8	MT-ND1	MT-ND2	MT-CO1	MT-ND4
P1.Mono.M6	RPS8	RPS18	RPL34	RPS13	RPS14	RPS15A	RPS6	RPL35A	RPL13	RPLP1	RPL32	RPS23	RPL11	RPL19	RPL31	RPS27A	RPL37	TPT1	RPLP0	RPL27	RPL37A	RPL30	RPS16	RPS11	F13A1
P1.Mono.M7	C1QA	MACF1	C1QB	C1QC	RPS29	ETS1	NKG7	RPS27	IL32	CD2	IL7R	RPL41	RPL21	GNLY	CCL5	RPL36	CLEC10A	GZMB	KLRD1	GZMA	SYNE2	CST7	PTPRCAP	CD96	KLRB1	IL2RB	PRF1	ITK
P1.Mono.M8	HLA-DQA1	HLA-DPA1	HLA-DPB1	HLA-DRA	HLA-DQA2	CD74	RPL15	RPL13A	RPL10	LGALS2	LMNA	ID2	HLA-DRB1	CPVL	HLA-DMA	PID1	TIPARP	CDKN1A	ID1
P1.NK.M1	IL7R	RPS6	JUNB	TPT1	RPS12	TNFAIP3	FOS	CXCR4	RPL13	RPS3	NFKBIA	PIK3R1	RPLP2	JUN	FOSB	RPS2	LTB	RPS8	DUSP2	RPL34	GZMK	RPS18	RPS4X	RPS27A	RPL3	RPS25	RPLP0	RPS19	RPL10	RPL32	RPS13	RPL13A	RPS14	RPS15A	RPL27	RPL31	RPS16	RPL7	RPS20	RPLP1	RGS2
P1.NK.M2	HLA-C	KLRD1	GNLY	TMSB4X	PRF1	NKG7	GZMB	B2M	FGFBP2	GZMH	CCL5	GNPTAB	FCGR3A	CD247	PRSS23	LGALS1	HLA-B	TMSB10	CST7	CTSW	TYROBP	HLA-E
P1.NK.M3	CX3CR1	MX1	UBBP4	LY6E	XAF1	IFIT3	IFI44L	IFI27	IFI6	ISG15	ISG20	IFIT1	HERC5	ALOX5AP	ICAM2	PLSCR1
P1.NK.M4	MTRNR2L12	MTRNR2L3	MT-RNR2	MTRNR2L8	MTRNR2L2	MTRNR2L1	MTRNR2L7	MT-CO1	MTRNR2L11	MT-RNR1	MT-ND2	MT-ND5	MT-ATP6	MT-ND1	MT-CO3	MT-CYB	MT-CO2	MT-ND4
[truncated: 5 more columns]

## Sheet: Supplementary Table 4_P2
Supplementary Table 4
Modules and their gene membership for P2
P2.B.M1	CXCR4	TXNIP	TPT1	RPL30	RPS23	CD69	RPS27A	RPL9	RPL35A	RPS12	RPL27	RPL13	RPLP2	RPL32	RPL34	RPL13A	RPL14	ZFP36L2	RPL38	EEF1A1	RPS13	RPS3	RPL31	RPS25	GADD45B	SOX4	RPS14	RPS29	RPL19	RPS15A	RPS18	RPL11	RPS27	RPL21	RPL41	RPLP1	RPL39	RPL23A	RPS6	RPL36	RPL3	RPL15	RPL18A	RPS7
P2.B.M2	PTPN1	CALM2	IGHG2	LRMP	SYK	SMIM14	IGHG4	CIB1	B2M	CD74	CD52	IGHG1	IGHG3	TMSB4X	GPR183	RGS2	HES1	UBC	HLA-DRA	RHOB
P2.B.M3	MX1	IFI44	OAS3	IFI6	SP100	IFI16	SAMD9L	IFITM1	STAT1	EIF2AK2	IFI44L	ISG15	IFIT3	XAF1
P2.B.M4	MTRNR2L12	IFI27	MTRNR2L1	MTRNR2L2	IGHJ4	S100A8	MTRNR2L3	LYZ	IGKC	S100A9	IL8	IGHV4-34	TMEM70	MTRNR2L7
P2.CD4.M1	RPL9	RPS12	RPL30	RPLP2	RPL27	RPS23	TPT1	RPL5	RPL35A	RPS27A	RPS8	RPS13	RPS6	RPS15A	RPS16	RPS20	RPL13	RPS14	RPS25	RPL31	RPL3	RPL32	RPS5	RPS4X	RPL11	TXNIP	RPL18A	ATM	CCR7	RPS18	RPS19	RPL34	RPL15	RPL13A	RPLP1	RPL26	RPL19	RPL10	RPL23	RPS11	RPL14
P2.CD4.M2	LY6E	PFN1	S100A8	EPSTI1	STAT1	S100A6	IFI44	IFIT3	IFI6	IFI44L	XAF1	ISG15	MX1	SLFN5	EIF2AK2	SAMD9L	DDX60	IFIT1	RNF213	OAS1	NEAT1	TMSB10
P2.CTL.M1	IL7R	GZMK	DUSP2	LTB	ZFP36L2	KLRB1	CD69	PABPC1	PDE4B	PIK3R1	SLC4A10	PDE4D
P2.CTL.M2	RPL13	TNFAIP3	ZNF331	RPLP0	NR4A2	RPS18	RPS6	RPS13	TPT1	DUSP1	RPL13A	RPL32	FOS	KLF6	GADD45B	RPL41	NFKBIA	IL8	EIF1	RPS15A	RPL3	RPS3A	RPS27A	FAU	RPL21	TIPIN	RPS12	TBC1D1	JUN	RPL9	RPL31	RPL10	RPL15	JUNB	RPL35A	RPL34	SELL	RP11-291B21.2	LEF1	RPS14	RPS29	RPS28	RGCC	TSC22D3	ZFP36
P2.CTL.M3	FLNA	SYNE1	MYOM2	PRF1	KLRD1	GNLY	CCL5	NKG7	FGFBP2	GZMB	GZMH	CCL4	PTGDS	TGFBR3	ZNF683
P2.CTL.M4	IFIT3	PLEK	IFI44L	XAF1	IFI44	ISG15	IFI6	SP100	EIF2AK2	SLFN5	EPSTI1	SAMD9L	TRIM22	PARP9	STAT1	IFI16	MX1	DNAJB14	IFI27	SPN
P2.Prolif.T.M1	GZMK	RPL24	CD27	TMSB4X	CLDND1	CD69	CCR7	LEF1	TMSB10	GPR183	S100A6	ACTB	LTB	AQP3	NOSIP	CD28	LGALS3	ACTG1	RCAN3	ANXA2	PFN1	ICAM2	CNN2	SELL	ARHGDIB	F5	LGALS1	COX6C	NDUFA1	RPLP0	RPLP1	RPL27	UQCRQ	RPS13	NPM1	ATP5J
P2.Prolif.T.M2	PDE4D	PLEK	APMAP	GPR56	CCL4	CTSW	CST7	SYNE1	HOPX	ID2	GZMA	KLRD1	PRF1	CD8A	FGFBP2	GZMB	GZMH	GNLY	NKG7	CCL5
P2.DC.M1	IFI6	IFI44L	IFITM3	MX1	LY6E	B2M	IFITM1	XAF1	TMSB10	IFI16	EIF2AK2	PLAC8	RSAD2	MNDA	HERC5	PSME2
P2.DC.M2	CREM	PLK2	NR4A2	LMNA	RGS2	NR4A3	RGS1	PTGS2	NAMPT	ZNF331	GPR183	SAT1	CLEC10A	NAMPTL	EREG
P2.DC.M3	CDKN1A	FOSB	MTRNR2L1	G0S2	MTRNR2L12	FTH1	CD83	IL8	IL1B	JUN	TNFAIP3	NFKBIA
P2.Mono.M1	IL8	IL1B	G0S2	CXCL2	EREG	SOD2	PLAUR	BCL2A1	CXCL3	THBS1	SRGN	TNFAIP3	FTH1	GPR183	NAMPTL	PTGS2	NFKBIA	PDE4B	IER3	NAMPT	NLRP3	CCL3	ZFP36	PPP1R15A	LYZ	ID2	RP11-1143G9.4	CD83	NFKBIZ	GADD45B	CCL3L1	CYP1B1	HIF1A	CTSS	C5AR1	CDKN1A	DUSP2	CPVL	HBEGF	PRDM1	PLEK	TNFAIP6	IL6	DUSP1	TIPARP
P2.Mono.M2	EIF2AK2	SMCHD1	EPSTI1	SAMD9	SAMD9L	IFI16	IFIT1	RSAD2	LY6E	IFIT2	TXNIP	MX1	TNFSF10	IFIT3	RNF213	IFI6	XAF1	IFI44L	IFITM3	ISG15	MARCKS	APOBEC3A	APOBEC3B	IFI27	HERC5	IFI44	CXCL10	PARP14	IFI27L1	IFI27L2	IGJ	IGKC	OTOF	PLAC8	TRIP11	CCDC88A
P2.Mono.M3	IFITM1	AC104809.4	SIGLEC10	IFITM2	C1QA	FAM26F	FCGR3B	RPS19	TCF7L2	NAP1L1	SAT1	MS4A7	MTSS1	CDKN1C	RHOC	FCGR3A	B2M	PTP4A2	CUX1	SLC2A6	VMO1	TMSB4X	FTL	YBX1	CD52	PSAP	IFI30	POU2F2	AIF1	C1QB
P2.Mono.M4	GAPDH	RPL5	EIF4B	ACTG1	LTA4H	TPT1	RPS18	RPL15	RPS6	RPS27A	RPL10	RPL31	RPS27	RPL26	RPL34	RPS23	RPS13	EVI2B	TKT	RPS8	RPS16	RPL13	RPS12	RPL19	RPS11	RPLP0	TRAC	SYNE1	PYHIN1	CD3G	LTB	CD69	IL7R	CD2	ETS1	IL32	CXCR4
P2.Mono.M5	HLA-DPB1	HLA-DPA1	CD74	HLA-DRA	HLA-DQA1	HLA-DRB1	HLA-DQB1	LMNA	CLEC10A	ARL4C	HLA-DMA
P2.NK.M1	IL7R	CXCR4	TNFAIP3	ZFP36L2	JUN	DUSP2	CD69	ZNF331	FOS	LTB	NR4A2	NFKBIA	JUNB	RGS1	TIPIN	DNAJB1	FOXP1	TSC22D3
P2.NK.M2	RPL13	RPS6	RPS12	RPL32	RPS8	RPLP0	RPL9	RPL13A	RPS3A	RPS27	RPS29	RPL26	RPL41	RPS19	RPS14	RPL10	RPL35A	RPS4X	RPS18	RPL34	TRAC	FLII	RPL18A	RPL31	RPL36	RPL35	CD2	RPL19
P2.NK.M3	SLFN5	ISG15	IFI16	IFI6	XAF1	EIF2AK2	IFI44L	OAS1	PARP9	LY6E	STAT1	MX1	HERC6	IFIT3
P2.NK.M4	CD3D	CD52	CD3G	S100A4	TRGC1	TRDV2	TRDJ1	TRDC	TRGV9	CCL4	CCL3
P2.PB.M1	S100A9	S100A8	RGS2	FOS	PSAP	IL8	JUNB	NFKBIA	FTH1	CCL4	TSPO	G0S2	IFI27	MNDA	FTL	C1orf162	CTSS	MTRNR2L3	IER3	S100A4
P2.PB.M2	B2M	HLA-B	IGKJ4	IGLV6-57	HLA-C	RPLP1	RPL35A	RPS11	IGKC	IGHV1OR15-1	DERL3	B4GALT1	KLHL14	IGLL1	IGLV2-23	IGLJ3	IGLC3	IGLJ2	IGLV2-11	SEC11C	DIS3	DENND5B	ISG20	HSP90B1	XRN1	AC096579.7	IGJ	SSR4	MZB1	IGHV4-39	GUSBP11	IGLV2-14	IGLL5	IGLC7

## Sheet: Supplementary Table 4_P3
Supplementary Table 4
Modules and their gene membership for P3
P3.B.M1	RPS18	RPS6	RPLP2	RPS21	RPL31	RPL13	RPL35A	RPS23	RPS12	RPS27A	RPS8	RPL34	TPT1	RPL11	RPS15A	RPS14	RPL32	RPL30	RPL3	RPS13	RPL27A	RPL27	RPS5	RPL13A	RPL4	RPS4X	RPS25	RPL10A	RPL19	RPLP1	RPL41	RP5-887A10.1	SNORD13
P3.B.M2	SYK	FGR	CIB1	CLECL1	FCRL2	TNFRSF1B	HLA-DQA1	ENC1	MPP6	HLA-DRB1	B2M	SAT1	DAPP1	ITGAX	SRGN	MS4A1	CD74	IFI30	RGS2	FCRL5	HLA-DRA	TMSB4X
P3.B.M3	IFIT3	MX1	IFI6	ISG15	XAF1	IFI44L	IFITM3	PLSCR1	OAS3	IFIT1	IFITM1	HERC5	RSAD2	EIF2AK2	MNDA
P3.B.M4	IL1B	S100A8	IL8	FCN1	LST1	S100A9	AIF1	SERPINA1	CST3	VCAN	LYZ
P3.B.M5	KLRD1	GNLY	GZMB	CCL5	GZMA	GZMH	PRF1	ID2	KLRB1	CST7	NKG7	FGFBP2	CTSW	GPR56	TRGC2
P3.CD4.M1	B2M	S100A4	KLF6	ANXA1	ITGB1	SYNE2	EZR	RORA	S100A6	AHNAK	KLRB1	CD52	PBXIP1	CD2	IL32	MAF	LIMS1
P3.CD4.M2	ISG15	IFI44L	IFI6	XAF1	MX1	IFIT3	IFI44	EIF2AK2	STAT1	IFI27	RSAD2	IRF7	IFIT1	ISG20	SAMD9L	PARP9
P3.CD4.M3	RPS20	RPL5	RPL30	RPLP1	RPL4	RPS21	RPS14	RPL13A	RPL11	RPL32	RPL35A	RPL3	RPL31	RPS13	RPS18	RPS12	RPS15A	RPS8	RPLP2	RPL34	RPL13	RPS27A	RPS6	RPL27	RPL10	RPL27A	RPLP0	TPT1	RPS16	RPL37	RPL7
P3.CD4.M4	MTRNR2L12	MTRNR2L2	RNA18S5	MT-RNR2	MT-RNR1	MTRNR2L9	MTRNR2L6	MTRNR2L11	MTRNR2L8	MTRNR2L3	MTRNR2L1
P3.CTL.M1	IFI6	ISG15	IFIT3	IFI44L	XAF1	MX1	IFI44	EIF2AK2	RSAD2	HERC5	STAT1	TRIM22
P3.CTL.M2	RPS27	RPS3	RPL32	RPS25	RPS12	RPS23	RPL11	RPS13	RPL27	RPS19	RPS29	TPT1	RPLP0	RPL31	RPL35A	RPLP2	RPL34	RPL13A	RPL13	RPS8	RPS27A	RPS14	RPS15A	RPS6	RPS18	FAU	RPL41	RPL39	RPLP1	RPL21	RPS3A
P3.CTL.M3	ZFP36L2	JUN	FOS	NFKBIA	GADD45B	ZFP36	JUNB	KLF6	TNFAIP3	DUSP1	ID2	CXCR4
P3.CTL.M4	MT-CO1	MT-RNR1	MTRNR2L12	MTRNR2L2	MTRNR2L1	MTRNR2L8	RNA18S5	MTRNR2L6	MTRNR2L3	MTRNR2L5
P3.Prolif.T.M1	RPL13A	RPS15A	RPS25	RPS27	RPL34	RPL31	RPS27A	RPL3	RPL35A	RPL26	RPL30	RPS18	RPS6	RPL13	RPLP0	RPS8	RPS16	RPS13	RPL19	RPS21	RPL27A	RPL4	GZMK	SNHG5	RPS19	RPL15	RPLP1	RP5-1028K7.2	LEF1	GPR183	LTB	TCF7	RPS14	RPL41	CCR7
P3.Prolif.T.M2	HLA-E	CCL5	B2M	HLA-B	SRGN	NKG7	KLRB1	GZMH	GZMA	FGFBP2	CST7	KLRD1	GPR56	UBB	AOAH	TGFBR3
P3.Prolif.T.M3	APLP2	HOPX	PRF1	GNPTAB	IFITM3	IGFBP7	SPON2	FCGR3A	XCL2	FCER1G	KLRF1	TYROBP	TRDC	GZMB	CTSW	GNLY	EFHD2	CD63	CCL4	SH2D1B	PLAC8	IFITM2	AHNAK
P3.DC.M1	CD14	PRIM1	C12orf75	TAF13	ZNHIT1	HIST1H1C	SLAMF7	IFITM3	IFI6	IFI27	APOBEC3A	PLAC8	LY96	IFI44L	ISG15	B2M	IFI27L2	PARP14	IFITM1	LILRA3	PSME2	MARCKS	STAT1	GBP4	POMT2	EPSTI1	IFIT2	P2RY13	LGALS1	TRAF3IP3	ARPC3	ACTG1	SAMD9	MYL12A	TMSB10
P3.DC.M2	LRRCC1	C1orf54	PCSK7	IRF8	MAN1A1	HLA-DPA1	MCUR1	TPRKB	OFD1	DST	HMGN1	ZNHIT6	CLK1	TSTD1	ZNF394	MALAT1	TFRC	OGT	HADHB	TOMM7	ESD	PEX26	ASH1L	ITGB2-AS1	RNU1-122P	ELP2	UTRN	NCKAP5L	HIST1H1D	KANSL1L	PHF2	GPR55	RP11-509J21.1	TMEM79
P3.Mono.M1	ISG15	APOBEC3A	IFITM1	IFIT3	CCL2	CXCL10	IFITM3	APOBEC3B	IFI6	PLAC8	IFIT1	C15orf48	RSAD2	MX1	ISG20	FFAR2	CCL4	IFIT2	GBP1	NT5C3A	MX2	TNFSF10	LY6E	CCL3	SLAMF7	ITGAL	IFI44L	TNF	SLC2A6	SAT1	IL6	GBP4	MARCKS
P3.Mono.M2	B2M	HLA-C	RNASE2	HLA-B	SERF2	IFI30	PSME2	IFI27L1	IFI27L2	FTL	IFI27	TMSB10	CLU	POMT2	LGALS3BP	DUSP2	ID2	GADD45B	MT2A	TYMP	ID1	HLA-DQB1	IGHA1	S100A4	HLA-DMB	LAP3	CPVL	FGL2
P3.Mono.M3	IL1B	IL8	CXCL2	SRGN	NFKBIA	IER3	G0S2	EREG	CXCL3	FCN1	NLRP3	SERPINB2	SOD2	PLAUR	CXCL1	NAMPT	KLF6	NFKBIZ	S100A6	PLBD1	IFI44	C5AR1	PTGS2	PPP1R15A	CD83	BCL2A1	FTH1	TNFAIP3	AQP9	H3F3C	RGS2	CTSS	HAP1	GPR183	CTSD	RBP7	IGHM	FCER1G	TNFAIP6	ADM	CCL20	ZFP36L1
P3.Mono.M4	RPL6	RPS4X	RPL23	RPS15A	RPS18	RPL13A	RPLP1	RPL15	RPL4	RPL3	RPS14	RPLP0	RPS27A	RPS13	RPL5	RPL13	RPS8	RPS6	RPL31	RPL35A	RPL19	HIST1H4C	RPL21	RPS27	RPS29	TPT1	RPL37A	RPL39	RPL28
P3.Mono.M5	LYZ	S100A9	S100A8	VCAN	S100A12	CD14	RP11-1143G9.4	MNDA	SELL	VNN2
P3.Mono.M6	HLA-DQA1	LST1	FAM26F	COTL1	SIK1	CD52	RP11-290F20.3	MTSS1	C1QB	MS4A7	NAP1L1	HLA-DPA1	TCF7L2	CD79B	SPN	C1QA	SIGLEC10	RPS19	FCGR3B	RHOC	CDKN1C	FCGR3A	CD74	HLA-DRA	HLA-DPB1	HLA-DRB1	GNG2
P3.Mono.M7	MTRNR2L10	MT-RNR2	MTRNR2L3	TBC1D1	RNA18S5	MTRNR2L6	MTRNR2L8	MTRNR2L1	MTRNR2L2	MTRNR2L12
P3.Mono.M8	CCL5	SYNE2	IL32	GZMH	ETS1	PTPRCAP	IL7R	GNLY	NKG7	GZMA	CD2	ARL4C	KLRB1	CD69	RGS1	FGFBP2	KLRD1	PYHIN1	CXCR4	CD3G
P3.NK.M1	RPS6	RPS18	CD52	RPL13	RPS8	RPS27A	RPS15A	RPS14	RPS12	RPL34	RPLP2	RPL13A	RPL35A	RPS21	RPL4	RPS19	RPL32	TPT1	RPL11	RPL3	RPS20	IL7R	RPS29	RPS23	RPL27	LTB	RPLP1	GZMK	RPS27	RPS25	RPL31
P3.NK.M2	APOBEC3A	IFI44	OAS3	RSAD2	PARP14	XAF1	MX2	EIF2AK2	IFIT3	MX1	ISG15	IFI6	IFI44L	HAP1	IFIT2	IL1B	IL8
P3.NK.M3	HAVCR2	CCL3	WARS	CD38	SAMD9	RAC2	TTC38	CLIC3	ITGAL	CD160	GNPTAB	PRSS23	CCL4	SLFN5
P3.NK.M4	LGALS1	SPON2	PRF1	GNLY	GZMB	HLA-A	CST7	TMSB4X	FGFBP2	GZMA	B2M	UBB	NKG7	HLA-B	TMSB10	FLNA	CX3CR1
P3.NK.M5	MALAT1	NEAT1	SYNE2	RNF213	MT-CO3	MT-CO2	MTRNR2L3	MTRNR2L1	MTRNR2L2	MTRNR2L8	MTRNR2L12	MT-RNR2	MT-ND4	RNA28S5	MT-CO1	MT-ND1	MT-CYB	MT-ND5
P3.NK.M6	TRBC2	S100A6	GZMH	CCL5	S100A4	IFNG	FCGR3A	JUN	JUNB	CXCR4	KLF6	CD69	UBC
P3.PB.M1	HLA-G	RPS15A	RPL10	TPT1	RGS2	RNASET2	ARSA	IFI6	C1QA	EID2	KLRG1	BRF2	CTC-349C3.1	ANO6	RP3-477O4.14	GZMA	LILRB3	KIF9	RNU1-60P	LILRA5	MXI1	C15orf48	SPI1	NSMF	SERPINA1	HK3	CMPK2	DUSP10	RAB20	RETN	RP11-448G15.3	A2M-AS1	LINC00944

## Sheet: Supplementary Table 4_P4
Supplementary Table 4
Modules and their gene membership for P4
P4.B.M1	CLEC12A	CYBB	CPVL	MS4A6A	FTL	NEAT1	TYROBP	FGL2	TYMP	MNDA	SERPINA1	IFITM3	S100A9	LST1	SAT1	S100A8	APOBEC3A	FCER1G	LYZ	CTSS	PSAP	CST3	IFI30	FCN1	AIF1	NFKBIA	HLA-B	XAF1	ISG15	B2M	TMSB4X	FCGR3A	S100A4	S100A6	FYB	ID2	IFI27	MAFB	TCF7L2	FAM26F	TMSB10	IFIT1	IGLV3-21	COX5A	ATP5C1	ACTG1	IGHV3-48	DUSP1	FTH1
P4.B.M2	RPL9	RPS23	TPT1	RPL35A	RPL27	RPS12	RPLP2	RPL30	RPL34	RPS25	RPS6	RPL5	RPL32	RPS8	RPS13	RPL14	RPL31	EEF1A1	RPL13	RPLP1	RPS15A	RPS14	RPL11	RPL26	RPS11	RPS29	RPL37A	RPL23	LTB	RP5-887A10.1	ARL14EP	SEC61G	RPS18	RPS27	AIM2
P4.CD4.M1	B2M	S100A4	TMSB4X	CD52	ITGB1	IL32	ANXA1	IFITM1	HLA-B	S100A6	SYNE2	LGALS1	AHNAK	ACTB	LTB	S100A11	MYL12A	ANXA2	HOPX	PDE4D	EZR	FAM46C	NEAT1	KLF6	ATP2B4	TMSB10	IGHG1	TXN	SRGN
P4.CD4.M2	ISG15	XAF1	IFI44L	IFI6	STAT1	MX1	IFIT3	IFIT1	EIF2AK2	TNFSF10	SAMD9L	IFI44	SAMD9	HERC6	IFIH1	RSAD2
P4.CD4.M3	RPL26	RPL37A	RPS16	RPS14	RPS8	RPS25	RPL11	RPS29	TPT1	RPS21	RPL37	RPS15A	RPS20	RPL5	RPS6	RPL31	RPL35A	RPS13	RPS12	RPS23	RPLP2	RPL27	RPL30	RPS27A	RPL9	RPS18	RPL34	RPL27A	RPL13A	RPL13	RPS27	RPL3	RPL12	RPL41	RPS19	RPL32	RPL18A	RPL17	RPL10
P4.CTL.M1	RPL13	RPL11	RPS16	RPS21	RPL30	RPL37	RPS19	RPL19	RPS13	RPS29	RPL26	RPS20	RPS6	RPL27A	RPS23	RPL35A	RPS12	RPL31	RPL13A	RPL27	RPS14	RPS27A	RPL34	RPS15A	RPS18	RPL9	RPLP2	TPT1	COTL1	CUL5	RPL37A	RPS11
P4.CTL.M2	IFI44L	XAF1	IFI6	RNF213	SAMD9	SAMD9L	ISG15	RSAD2	STAT1	IFI44	EIF2AK2	MX1
P4.CTL.M3	MT-CO2	MT-ND4	MT-CYB	MT-ND1	MTRNR2L12	MT-CO3	MTRNR2L11	MT-ND3	MT-ND5	MTRNR2L8	MT-RNR2	MTRNR2L1	MT-ND4L	MT-RNR1	MT-CO1	MT-ATP6
P4.Prolif.T.M1	RPL34	RPL13A	RPS14	RPS15A	RPL37	RPL31	RPS11	RPL27A	GZMK	RPL13	HINT1	RPS5	RPS29	RPS21	CNN2	RPS18	RPL27	RPLP0	TMSB10	RPL11	RPS12	LIMS1	RPS8	ACTG1
P4.Prolif.T.M2	CCL5	NKG7	GZMB	GZMA	GNLY	GZMH	FGFBP2	PRF1	KLRD1	SPON2	GPR56	CD8A	FCGR3A	CST7	CCL4	CX3CR1	ID2	HOPX	PLEK	UBB	SLAMF7
P4.Prolif.T.M3	LMNB1	MCM7	CLSPN	HMGB1	SMC2	KIAA0101	CCNA2	MKI67	SMC4	NUSAP1	DUT	TYMS	TMPO	PTMA	TOP2A	PCNA	HIST1H2AJ	HIST1H1B	H2AFZ	RRM2	STMN1	HMGB2	TUBB	HIST1H4C	TUBA1B	ACTB	CCT5	HSPD1	HSP90AB1	PPIA	PSME2	CANX	OSTC	YBX1	CALR	NPM1	RPL22L1	PPIB	NDUFB9	ENO1	SLC25A5	ARPC2	PFN1	ASPM	HSP90AA1	MT-CO2	ATAD5	MT-ATP6	MT-ATP8
P4.DC.M1	IFI6	GBP1	LY6E	LAP3	B2M	MX1	IFI27	IFI44L	XAF1	IFITM1	ISG15	IFITM3	PLAC8
P4.DC.M2	MALAT1	AC116366.6	LAIR2	GATM	CHUK	NPIPB11	RP11-295P9.3	ZMYND19	CTD-2054N24.2	RP5-1092A3.5	RNU4-39P	NEAT1
P4.Mono.M1	FCGR3A	CDKN1C	RHOC	MTSS1	NAP1L1	RPS19	AC104809.4	VMO1	LILRA3	TMPO	EZR	NR4A1	MAFB
P4.Mono.M2	IFITM3	FAM26F	SAT1	WARS	IFITM1	TNFSF10	APOBEC3A	GBP4	GBP1	PLAC8	ISG15	OAS1	SERPING1	APOBEC3B	LY6E	IFI44L	ISG20	NT5C3A	CXCL10	MX1	IFI6	RSAD2	IFIT2	IFIT1	IFI27	B2M	IFIT3	IGJ	GBP5	IFI27L2	IFI27L1	ANKRD22	DUSP6
P4.Mono.M3	MS4A7	TCF7L2	SLAMF7	HLA-DPA1	C1QA	LILRB1	TMSB4X	YBX1	CD52	CD74	NFKBIZ	HLA-DRB1	BCL2A1	HLA-DRA	FTH1	FCGR3B	RP11-290F20.3	SLC2A6	SPN	PSME2	TMSB10	HLA-DQA1	HLA-DPB1	FTL	IFI30	AIF1	FCER1G	PSAP
P4.Mono.M4	RP11-1143G9.4	VNN2	SELL	CD36	FOLR3	VIM	FOS	CSTA	SRGN	GAPDH	IL8	CD14	S100A12	VCAN	S100A8	LYZ	S100A9	MNDA	HIF1A	CSF3R	USP15	MCL1	PTPRE	SLC2A3	FOSB	PLAUR	C5AR1	AQP9	RGS2	PLBD1	CYP1B1	LMNA	TSPO	EMP1	RNASE1	CTSS
P4.Mono.M5	TPT1	RPL27	RPL34	RPL31	RPLP1	RPS15A	RPL35A	RPS13	RPS8	RPL30	RPL5	PABPC1	RPS6	RPL23	RPLP2	RPS16	RPS12	RPS11	RPL37A	RPS24	RPL38	RPS20	RPS27	RPS25	RPLP0	RPL27A	RPL10	RPL26	RPL15	RPS23	RPS27A	RPS18	IL7R	CD3D	SYNE2	IL32	CCL5	ETS1	CD2	PTPRCAP	CD3G	RPL17	GNLY	LTB	TRBC2	GZMA	NKG7	CD96	TCF7
P4.Mono.M6	EREG	CXCL2	ZFP36	SOD2	CD83	CCL3	PDE4B	THBS1	DUSP2	IER3	TNFAIP3	G0S2	NFKBIA	IL1B	SAMSN1	TNFAIP6	TIPARP	CXCL3	SERPINB2	RP11-290D2.6	FAM211A	GPR183	C1orf56	GADD45B	CCL4
P4.NK.M1	LGALS1	FGFBP2	CX3CR1	MYOM2	TMSB4X	HLA-B	IFIT3	CD3D	GZMH	CD3G	FCGR3A	CD52	S100A6	S100A4	IFIT1	RSAD2	OASL	KLRC2	SEC31A
P4.NK.M2	FCER1G	IFI6	LY6E	ISG15	IFITM1	ACTB	IFITM3	MX1	IL1RL1	MYBPC3	TNFSF10	APOBEC3A	STAT1	IFI44	IFI44L	IFITM2	IFI27
P4.NK.M3	RPS25	RPS16	LTB	RPL35A	RPS6	RPS13	RPS29	RPS18	RPL5	RPS15A	RPS21	RPL31	RPL30	RPS14	RPS20	RPS27A	RPL13A	RPLP2	RPS8	RPL34	TPT1	RPS12	RPL13	IL7R	RPL27	RPL9	RPL26	RPL38	EEF1D	RPSA	RPL15	RPLP1	GPR183	RPS27	RPL18A	TRBC2	RPL12	RPL37A	RPL7	CHCHD3	TNFAIP3
P4.NK.M4	CXCR4	SLC4A10	KLRB1	SATB1	IFNGR1	PHACTR2	GZMK	EML4	KLRG1	AC092580.4	DUSP2
P4.PB.M1	IGLV6-57	IGLJ2	IGHG4	IGHG2	IGHG3	IGHG1	ST6GAL1	IGLV9-49	IGLV1-51	UBALD2
P4.PB.M2	S100A6	FTH1	CLEC7A	DYNLT1	GIMAP4	NBPF10	C1QB	FGL2	ZEB2	LRRC25	TMSB4X	AIF1	CX3CR1	SIGLEC10	FCN1	CLEC12A	IFI44L	MNDA	IL8	HLA-DRB5	FYB
[truncated: 18 more columns]

## Sheet: Supplementary Table 5_P1
Supplementary Table 5
Median module scores by timepoint for P1. See Supplementary Table 2 for cell numbers.
	Pre-Infection	0 Weeks	1 Week	2 Weeks	3 Weeks	4 Weeks	6 Months	1 Year
P1.Mono.M1	-0.17793	0.394997	1.29786	0.511891	0.414395	0.282246	-0.0334913	-0.0383642
P1.Mono.M2	0.0933155	-0.00947049	0.00233803	0.0702885	-0.00630535	0.0973832	0.0951265	0.0423442
P1.Mono.M3	0.851371	0.732727	0.6014	0.705559	0.635744	0.71507	0.79994	0.615343
P1.Mono.M4	1.06365	0.0111235	-0.344197	0.0205985	-0.0825021	0.410258	0.719704	-0.0954096
P1.Mono.M5	0.864804	0.836504	-0.209969	-0.231827	0.490551	-0.425744	-0.519756	-0.167449
P1.Mono.M6	2.04348	1.77513	1.47937	2.15012	1.84539	2.1228	2.07595	2.13331
P1.Mono.M7	0.0825779	0.146169	0.246005	0.0118195	0.18781	0.101033	0.160772	0.110858
P1.Mono.M8	0.450728	0.252596	0.0890755	0.301711	0.395437	0.515368	0.423866	0.449177
P1.DC.M1	2.00293	1.80393	1.4703	1.86433	1.66507	1.89386	1.91828	1.8725
P1.DC.M2	-0.270835	0.274141	1.07129	0.453698	0.345648	0.205563	-0.176801	-0.182913
P1.B.M1	0.209769	0.210155	0.331392	0.211164	0.344713	0.302229	0.358478	0.298228
P1.B.M2	2.41469	2.31775	2.07026	2.49326	2.12394	2.37355	2.31828	2.38946
P1.B.M3	-0.0540839	0.0520119	0.429143	0.407868	0.130368	0.0598189	-0.0262269	-0.0965375
P1.CD4.M1	-0.217158	0.0795145	0.879309	0.0159966	0.0400841	-0.145721	-0.192544	-0.154785
P1.CD4.M2	0.629992	0.877642	1.44282	0.800472	0.981153	0.7697	0.572739	0.67811
P1.CD4.M3	-0.209102	-0.0287412	0.0221376	-0.165545	-0.0232579	-0.202052	-0.206961	-0.152434
P1.CD4.M4	0.985218	0.981126	0.351421	0.332545	0.636925	0.0921974	0.0358145	0.128538
P1.CD4.M5	2.10148	1.93101	1.66938	2.11477	1.95343	2.22654	2.12464	2.19563
P1.CD4.M6	-0.0444599	-0.0606507	-0.11461	-0.0436732	-0.0902138	-0.0916879	0.102918	0.0275684
P1.CD4.M7	0.280549	0.093476	-0.0590101	-0.106361	-0.00284921	0.125575	0.332186	0.222659
P1.NK.M1	1.70441	1.3302	1.10374	1.40231	1.30104	1.64205	1.69257	1.63166
P1.NK.M2	1.08465	1.36541	1.55331	1.59863	1.51543	1.40672	1.24548	1.30465
P1.NK.M3	-0.415887	-0.112869	0.941088	-0.0501059	-0.0913739	-0.261977	-0.436923	-0.407928
P1.NK.M4	1.31686	1.32335	0.0665173	0.0589533	0.722011	-0.089688	-0.25712	0.0659034
P1.CTL.M1	0.40247	0.306229	1.06949	0.788494	0.637727	0.50582	0.307146	0.389359
P1.CTL.M2	2.1314	1.94129	1.63038	2.00929	1.97371	2.1805	2.09387	2.15283
P1.CTL.M3	0.216263	0.269013	-0.19061	-0.080496	-0.0321057	0.0728529	0.403472	0.373659
P1.CTL.M4	1.71939	1.60918	0.461771	0.356862	0.91728	-0.0399106	-0.113556	0.145948
P1.CTL.M5	-0.196832	0.0901898	1.07795	0.0890813	0.0704062	-0.0250237	-0.134382	-0.146291
P1.Prolif.T.M1	0.528222	-0.230248	0.266981	-0.0595323	-0.116845	-0.182324	-0.298822	0.00433077
P1.Prolif.T.M2	0.637252	0.637125	0.861617	-0.475392	0.733985	-0.178751	-0.47955	-0.393088
P1.Prolif.T.M3	-0.215301	-0.331411	1.16644	-0.0500605	-0.149334	-0.21568	-0.237988	-0.185675

## Sheet: Supplementary Table 5_P2
Supplementary Table 5
Median module scores by timepoint for P2. See Supplementary Table 2 for cell numbers.
	Pre-Infection	0 Weeks	2 Weeks	3 Weeks	4 Weeks	6 Months	1 Year
P2.Mono.M1	0.0289449	0.0520193	0.0872328	0.615717	0.105671	0.440277	1.01161
P2.Mono.M2	-0.427825	0.250749	0.210378	-0.209185	-0.0170238	-0.411911	-0.525081
P2.Mono.M3	0.570624	0.584886	0.566698	0.495951	0.556845	0.523629	0.54607
P2.Mono.M4	1.0901	0.853802	0.865381	0.925468	0.827318	0.871607	1.05426
P2.Mono.M5	0.263186	0.274019	0.433194	0.4254	0.308734	0.376716	0.22642
P2.DC.M1	-0.273153	0.779776	0.595775	0.0505409	0.393444	-0.118876	-0.16553
P2.DC.M2	-0.0999678	-0.371307	-0.335771	0.0188766	-0.305272	-0.197286	0.543328
P2.DC.M3	-0.074808	-0.117425	-0.19573	0.6438	0.316179	0.146529	0.592641
P2.B.M1	2.35745	2.05396	1.90262	2.12046	1.89111	1.99756	2.21238
P2.B.M2	0.483136	0.516627	0.711279	0.59647	0.762116	0.819597	0.669911
P2.B.M3	-0.34083	0.632033	0.0161318	-0.198109	-0.010807	-0.239442	-0.322378
P2.B.M4	-0.340995	0.107347	0.431872	0.875462	0.630702	0.396552	0.129516
P2.PB.M1	-0.0882938	0.00554967	0.587954	1.18913	0.304012	0.109054	-0.0264988
P2.PB.M2	0.896551	0.959274	0.608527	0.540796	0.512155	0.950003	0.5793
P2.CD4.M1	2.79652	2.38518	2.55142	2.43731	2.18695	2.45571	2.67263
P2.CD4.M2	-0.215258	0.660658	0.0577101	0.0281477	0.148664	-0.0500407	-0.142156
P2.NK.M1	0.00937145	-0.104069	-0.143513	-0.0641271	-0.162058	-0.0545701	0.479595
P2.NK.M2	1.79925	1.60007	1.46369	1.70835	1.74099	1.78836	1.86647
P2.NK.M3	-0.459533	0.445027	0.0286364	-0.291921	-0.143222	-0.395962	-0.508659
P2.NK.M4	-0.00139033	0.382459	0.118607	0.182763	0.185756	0.0183845	0.119699
P2.CTL.M1	0.265021	0.146164	0.0470545	-0.115859	-0.0901306	0.133912	0.130234
P2.CTL.M2	1.33262	1.17416	1.08175	1.22284	1.18058	1.22523	1.58864
P2.CTL.M3	-0.0275967	-0.0231756	0.389397	0.43872	0.208976	0.0958334	0.190877
P2.CTL.M4	-0.578764	0.208947	-0.140833	-0.403406	-0.0971994	-0.417959	-0.645322
P2.Prolif.T.M1	0.834673	0.6604	0.562782	0.476322	0.634654	0.596964	0.839893
P2.Prolif.T.M2	-0.7104	-0.66691	0.331645	0.309418	-0.177024	-0.0656304	-0.477325

## Sheet: Supplementary Table 5_P3
Supplementary Table 5
Median module scores by timepoint for P3. See Supplementary Table 2 for cell numbers.
	Pre-Infection	0 Weeks	1 Week	2 Weeks	3 Weeks	4 Weeks	6 Months	1 Year
P3.Mono.M1	-0.355565	0.91322	0.0895641	-0.0599536	-0.171384	-0.124085	-0.219378	-0.329864
P3.Mono.M2	0.376363	0.745103	1.0898	0.814235	0.600351	0.627371	0.477382	0.368833
P3.Mono.M3	0.571058	0.688432	0.0794661	0.550209	0.337242	0.421513	0.410656	0.338362
P3.Mono.M4	1.42184	0.749756	1.13359	1.3383	1.37777	1.25526	1.61066	1.30024
P3.Mono.M5	1.63125	1.37674	1.51436	1.38214	1.21103	1.53616	1.18518	1.42253
P3.Mono.M6	0.147872	0.186007	0.337258	0.28747	0.277004	0.348139	0.31742	0.170656
P3.Mono.M7	0.599927	0.738597	0.172059	0.0978609	0.321768	0.795434	1.0332	1.45163
P3.Mono.M8	-0.0884206	-0.0501285	-0.0644448	-0.0158113	-0.0516468	-0.0468331	0.0792443	-0.0907765
P3.DC.M1	-0.0753678	0.84365	0.573993	0.160165	0.160995	0.182228	0.0486087	-0.101253
P3.DC.M2	0.0747112	0.0601917	0.0203751	0.0165456	0.04505	0.0108239	-0.0739576	-0.0276986
P3.B.M1	2.71569	2.30924	2.57031	2.72934	2.64052	2.62686	2.76448	2.64492
P3.B.M2	0.264232	0.568522	0.391753	0.437539	0.296709	0.485665	0.297523	0.380587
P3.B.M3	-0.427074	0.542709	-0.0947793	-0.346972	-0.295689	-0.318216	-0.337335	-0.367539
P3.B.M4	-0.415311	-0.0876055	-0.124625	-0.319558	-0.391117	-0.40337	-0.116435	-0.0479667
P3.B.M5	-0.155404	-0.15083	-0.0597434	-0.0907278	-0.118145	-0.113595	0.0460984	-0.121728
P3.PB.M1	0.114739	0.272706	0.201036	0.158772	0.106207	0.0559558	0.325216	0.0904495
P3.CD4.M1	0.156181	0.488547	0.431538	0.533655	0.360295	0.152425	0.102593	0.00794436
P3.CD4.M2	-0.276647	0.721973	0.03111	-0.114514	-0.154045	-0.141819	-0.248097	-0.277979
P3.CD4.M3	2.8754	2.2811	2.59564	2.79195	2.77	2.74845	2.90883	2.82809
P3.CD4.M4	0.927546	1.14902	0.294577	0.303419	0.527459	1.33168	1.15946	1.42043
P3.NK.M1	2.49134	1.95029	2.04476	2.09417	2.35349	2.34227	2.49586	2.14658
P3.NK.M2	-0.556222	0.436946	-0.282246	-0.438061	-0.448191	-0.379195	-0.531032	-0.460721
P3.NK.M3	-0.243153	-0.00791084	-0.0337102	0.0312361	-0.156598	-0.181831	-0.273176	-0.252557
P3.NK.M4	0.846153	1.14805	1.3031	1.28232	0.896795	1.0048	0.832767	0.941017
P3.NK.M5	0.959986	0.875591	0.175265	0.314435	0.813762	0.881817	0.944326	1.40642
P3.NK.M6	0.453317	0.443971	0.320205	0.716955	0.805952	0.553468	0.508193	0.743657
P3.CTL.M1	-0.694258	0.467355	-0.25475	-0.51934	-0.550913	-0.455915	-0.628745	-0.606352
P3.CTL.M2	2.49913	2.05774	2.26425	2.32438	2.36994	2.48097	2.59721	2.46151
P3.CTL.M3	0.692795	0.565821	0.590163	0.89332	1.00898	0.693051	0.68745	1.02362
P3.CTL.M4	1.01251	1.09116	0.301152	0.337208	0.588188	1.02779	1.51217	1.70449
P3.Prolif.T.M1	1.79202	1.50724	1.56604	1.72309	1.81815	1.7587	1.8192	1.58104
P3.Prolif.T.M2	0.0613364	0.833451	0.790767	0.606295	0.699177	0.721404	0.810495	0.376255
P3.Prolif.T.M3	-0.201269	0.271125	0.561919	-0.11304	-0.225935	-0.247375	-0.296327	-0.182116

## Sheet: Supplementary Table 5_P4
Supplementary Table 5
Median module scores by timepoint for P4. See Supplementary Table 2 for cell numbers.
	Pre-Infection	0 Weeks	1 Week	2 Weeks	3 Weeks	6 Months	1 Year
P4.Mono.M1	0.018212	-0.112442	-0.0356466	-0.0544373	-0.0632973	-0.0283787	-0.0361305
P4.Mono.M2	-0.00667501	-0.300222	0.697134	0.0525917	-0.0869605	-0.0214493	-0.451498
P4.Mono.M3	0.929099	0.69346	0.968722	0.879055	0.905371	0.822255	0.695929
P4.Mono.M4	0.618922	0.766397	0.513177	0.774852	0.636957	0.59798	0.712935
P4.Mono.M5	0.814302	1.0152	0.627111	0.861618	0.943027	0.980774	1.01758
P4.Mono.M6	0.334321	-0.036607	-0.0865709	0.219905	-0.0498526	-0.0427701	0.0203393
P4.DC.M1	0.176639	0.0268087	1.3498	0.350463	-0.0554338	0.406595	-0.566744
P4.DC.M2	0.0683125	0.0513709	0.104454	0.058292	0.0876755	0.198585	0.19493
P4.B.M1	0.0180826	0.169124	0.355732	0.0089094	0.100666	0.144953	-0.0935932
P4.B.M2	1.9501	2.16295	1.74133	2.04276	2.04737	2.11072	2.38925
P4.PB.M1	0.304526	-0.359241	-0.489928	0.361492	-0.425776	0.456429	-0.232503
P4.PB.M2	0.0723722	0.191968	0.341763	0.0939952	0.0319222	0.593155	0.0636138
P4.CD4.M1	0.859021	0.766097	0.919032	0.677678	0.816547	0.641643	0.205826
P4.CD4.M2	0.132849	-0.0672474	0.706152	-0.0255742	-0.0354789	0.0776043	-0.254719
P4.CD4.M3	2.46302	2.7134	2.21746	2.53542	2.54224	2.66686	2.87853
P4.NK.M1	0.536166	0.558586	0.843235	0.507793	0.268562	0.478865	0.475997
P4.NK.M2	-0.15377	-0.188442	0.562199	0.0344785	-0.198174	0.0353604	-0.434947
P4.NK.M3	1.63424	1.72542	1.1962	1.438	1.62028	1.63409	1.64115
P4.NK.M4	0.0388901	-0.0911287	-0.341118	-0.0710802	-0.130666	-0.244656	-0.193043
P4.CTL.M1	2.35898	2.47802	2.05327	2.11518	2.41154	2.54788	2.51472
P4.CTL.M2	-0.364333	-0.683539	0.369086	-0.529929	-0.633312	-0.428279	-0.82219
P4.CTL.M3	1.22918	0.945091	0.738534	0.64835	0.66276	1.14194	1.32939
P4.Prolif.T.M1	1.79703	1.97809	1.61988	1.76209	1.95747	1.88046	1.92949
P4.Prolif.T.M2	-0.58615	-0.493283	0.0379252	0.217016	0.00469664	-0.355495	-0.695216
P4.Prolif.T.M3	0.0997752	-0.0838477	0.141751	0.0545172	0.0401868	0.0998963	-0.13028

## Sheet: Supplementary Table 6
Supplementary Table 6
Significant modules generated from cross-participant cell-type specific analyses. Modules depicted in Extended Data Fig. 6.
See Methods for significance test. See Supplementary Table 2 and Extended Data Figure 5a for cell numbers.
Mono.Module.1	IFITM3	ISG15	TNFSF10	IFITM1	XAF1	PLAC8	IFIT3	WARS	IFI44L	GBP1	IFI6	LY6E	IFIT2	IFIT1	TMSB10	MX1	IFI16	EPSTI1	SAMD9	APOBEC3A	SAMD9L	TYMP	RSAD2	MT2A	PSME2	STAT1	ISG20	OAS1	GIMAP4	APOBEC3B	CXCL10	MARCKS	SERPING1	NT5C3A	TNFSF13B	PLSCR1	MYL12A	LAP3	OAS2	HERC5	EIF2AK2	MX2	IFI44	FGL2	ANKRD22	TMEM123	DDX58
Mono.Module.2	IFITM2	FAM26F	AIF1	B2M	IFI30	TMSB4X	FTL	FCER1G	TUBA1A	NPC2	PSAP	CFD
Mono.Module.3	LINC00936	CXCL1	NAMPT	IL1RN	RIPK2	SERPINB2	CD83	SGK1	NLRP3	EIF1	CCL3L1	CCL4	NAMPTL	DUSP2	BCL2A1	ZFP36	PPP1R15A	PDE4B	GPR183	PTGS2	FTH1	IER3	THBS1	SRGN	CXCL3	CCL3	PLAUR	TNFAIP3	SOD2	CXCL2	NFKBIA	EREG	G0S2	IL1B	IL8	NFKBIZ	PLEK	KLF6
Mono.Module.4	RPLP1	TPT1	RPL9	RPL19	RPS4X	RPS20	RPL37	RPL6	RPL10A	RPLP0	RPS3	RPL7A	RPL11	RPS7	RPS24	GNB2L1	RPL15	RPL10	RPL27	RPL4	RPL26	RPL32	RPL18	RPS13	RPS15A	RPL23	RPL13A	RPL13	RPL31	RPS18	RPS23	RPL5	RPL35A	RPS14	RPS8	RPS6	RPS27A	RPL34	RPS12	EEF1B2	RPL3	RPS25	RPL41	RPS16	RPL8	RPL38	RPL37A	RPLP2	STXBP5
Mono.Module.5	MT-ND4	MT-CO2	MT-CYB	MT-CO1	MT-CO3	MT-ATP6	MT-ND3	MT-RNR1	MT-ND2	MT-ND5	MT-ND1	MT-RNR2
DC.Module.1	RPS23	RPS6	HLA-DQA2	RPLP1	STXBP5	RPS21	RPS8	RPS12	RPS11	RPS27A	RPL4	RPS16	NAP1L1	RPL27A	RPS14	RPL37	RPS13	RPS15A	RPS18	HLA-DRB5	RPL5	RPL8	EEF1A1	RPL34	RPL35A	RPL31	RPL32	RPL15	RPL37A	RPL11	RPL26	RPL10A	GNB2L1	RPS24	RPS28	RPL35	RPL18	RPS20	RPS4X	RPS9	RPL12	RPL28	RPS15	C17orf76-AS1	RPS5	RPL30	EIF3E	RPL9	RPL41
DC.Module.2	MT-CO3	MTRNR2L3	MTRNR2L8	MTRNR2L12	MTRNR2L1	MT-CO2	MT-ATP6	MT-RNR1	MT-ND5	MT-CO1	MT-ND4	MTRNR2L2	MT-ND1	MT-CYB	MTRNR2L10	MTRNR2L7	MTRNR2L13
DC.Module.3	FOS	IER3	CCL3	IL8	NFKBIA	SRGN	SOD2	ATF3	THBS1	PLAUR	CPVL	SAMSN1	JUNB	KLF6	MAFF	SGK1	CD83	PPP1R15A	NFKBIZ	ZNF331	CXCL2	PTGS2	CDKN1A	EIF1	TNFAIP3	FOSB	EREG	NR4A2	ZFP36	G0S2	TIPARP	FTH1	IL1B	CCNL1	RILPL2	HBEGF	SNHG15	JUN	IER2	BCL2A1	FOSL2	KLF4	ASAH1	RIPK2	DUSP2	KLF2
DC.Module.4	ISG15	IFI44L	MNDA	IFITM3	IFI6	MX1	XAF1	IFITM1	IFIT3	B2M	IFI16	PLAC8	LY6E	STAT1	IFIT2	IRF7	IFIT1	EIF2AK2	TNFSF10	OAS2	RSAD2	EPSTI1	SAMD9	MX2	SLFN5	SAMD9L	UBE2L6	LAP3	PSME2	BST2	TMSB10	PSMA4	OAS1	NMI	HERC5	IFI44	IFIH1	IFITM2	SSB	IFI35	RABGAP1L	PARP9	STAT2	SAT1	PARP14	GBP1	DEK	PLEK	PLSCR1
B.Module.1	RPL13	RPL35A	TPT1	RPS23	RPLP2	RPS12	RPL32	RPS6	RPL30	RPL31	RPS27A	RPL34	RPS21	RPL9	RPS3	RPL3	RPS18	RPL14	RPS13	RPS25	RPS15A	RPS19	RPL5	RPS8	RPL38	GAS5	RPL13A	EEF1A1	RPL27A	RPS16	RPS5	RPL27	RPLP0	RPL11	EEF1B2	RPL24	RPS14	RPS7	RPL12	RPS4X	RPL10	RPS9	RPL8	RPL18	RPL15	RPS15	RPL19	RPS2	LTB
B.Module.2	CD69	DUSP1	FOS	CD83	JUNB	BTG1	YPEL5	STK17B	TSC22D3	JUN	PPP1R15A	EIF1	KLF6	EZR	PELI1	ZFP36
B.Module.3	IL7R	TNFAIP3	FYB	CD96	CD2	IL32	TRBC2	CD3D	CD3G	TRAC
B.Module.4	SCIMP	EMP3	CALM2	POU2F2	ZEB2	SEC61B	CD19	SMIM14	GRB2	OAZ1	PLEK	ARPC5	COTL1	TSPAN3	ARPC2	IGHG2	PSAP	RGS2	ARPC1B	LRMP	DAPP1	HLA-DPB1	FGR	CLECL1	TNFRSF1B	HLA-DPA1	CD52	FCRL3	SYK	B2M	IGHG1	HLA-DRB1	ITGAX	FCRL5	HLA-DRA	IFI30	TMSB4X	CIB1	CD74	MS4A1	CD79A	SRGN	SERF2	SUB1	ACTG1	ACTB
B.Module.5	MX1	ISG15	XAF1	IFI44L	IFIT3	IFI6	SAMD9L	EIF2AK2	IFITM1	IRF7	MX2	SAMD9	STAT1	IFI44	GBP1	IFIT1	EPSTI1	APOL6	RSAD2
B.Module.6	S100A9	S100A8	FCN1	LYZ	CFD	CST3	TYROBP	LILRA5	MAFB	CLEC7A	SLC11A1	LST1	CSF1R	RGS18	TYMP
B.Module.7	IFITM3	AIF1	APOBEC3A	CD300E	SERPINA1	DUSP6	FGL2	FCER1G	TCF7L2	LRRC25	APOBEC3B
B.Module.8	MTRNR2L12	MTRNR2L3	MTRNR2L1	MT-CO1	MT-ND4	MT-CO3	MTRNR2L2	MTRNR2L8	MT-CYB	MT-CO2	MT-RNR2	MT-ND2	MT-RNR1	MT-ND1	MT-ATP6
CD4.Module.1	B2M	S100A4	CD52	IL32	HLA-B	S100A6	TMSB4X	LGALS1	ANXA2	S100A10	S100A11	SH3BGRL3	ANXA5	CAPN2	ACTB	LCP1	TMSB10	TXN	TAGLN2	PFN1	ACTG1	HLA-C	ARPC1B
CD4.Module.2	ISG15	IFI44L	XAF1	IFI6	IFIT3	MX1	IFI44	STAT1	IFI27	EIF2AK2	EPSTI1	IFITM1	LY6E	SAMD9L	PARP9	IFI16	RSAD2	OAS1	S100A8	IFIT1	IRF7	IFITM3	SAMD9	S100A9	HERC5	ISG20
CD4.Module.3	ITGB1	ANXA1	AHNAK	SYNE2	KLF6	MAF	KLRB1	CD2	LIMS1	SRGN	OPTN
CD4.Module.4	RPL15	RPS2	RPL18	RPS9	RPL27A	RPL14	RPL38	RPL23	RPL21	RPS19	RPS3A	RPLP1	RPL37A	RPL26	TPT1	RPS4X	RPL4	EEF1B2	RPL13A	RPS29	RPL5	RPS3	RPL3	RPL37	RPS20	RPS5	RPS16	RPS25	RPL19	RPS21	RPS18	RPL11	RPL32	RPS8	RPL9	RPL34	RPS14	RPL30	RPL13	RPL27	RPS15A	RPS6	RPS23	RPL35A	RPS13	RPL31	RPLP2	RPS12	RPS27A
CD4.Module.5	MT-RNR2	MTRNR2L1	MTRNR2L2	MTRNR2L8	MTRNR2L3	MTRNR2L12	MTRNR2L7	MTRNR2L11	MTRNR2L5	MTRNR2L6	MTRNR2L13	MT-RNR1
CD4.Module.6	FOSB	YPEL5	JUNB	DUSP1	NR4A2	NFKBIA	PPP1R15A	JUN	ZFP36	FOS	TNFAIP3
CD4.Module.7	MT-ATP6	MT-CO1	MT-CYB	MT-CO3	MT-ND5	MT-ND4	MT-ND2	MT-CO2	MT-ND1	MT-ND3	MT-ND4L
CTL.Module.1	RPS18	RPS6	RPL13	RPS14	RPS15A	RPL13A	RPS12	RPL32	RPS27A	RPLP2	RPS8	RPLP0	RPL34	RPS13	RPL31	RPL11	RPL3	RPL35A	RPLP1	RPL19	RPS29	RPS19	RPS25	TPT1	RPL15	RPS16	RPS3	RPS21	RPS23	RPL27	RPL30	RPL27A	RPL4	EEF1B2	RPL41	RPL10	RPS4X	EEF1A1	RPS2	RPL26	RPL9	RPL23A	RPS9	RPS15	RPL14	RPL35	FAU	STXBP5	RPL18A
CTL.Module.2	JUNB	JUN	ZFP36L2	TNFAIP3	CD69	CXCR4	FOS	ZFP36	NFKBIA	KLF6	DUSP1	EIF1
CTL.Module.3	MT-CO1	MT-RNR2	MTRNR2L12	MT-CO3	MT-ND4	MTRNR2L6	MTRNR2L2	MTRNR2L3	MTRNR2L8	MTRNR2L1	MT-ND2	MT-CO2	MT-CYB	MTRNR2L11	MT-RNR1
Prolif.T.Module.1	HLA-E	RPS15A	RPL13A	RPS25	RPS14	RPL34	RPS27A	RPL31	PTPRCAP	RPL37	RPL35A	RPS27	RPL30	RPL26	TPT1	CD52	RPL27A	RPS11	RPL11	RPL19	RPS29	TRBC2	RPL23A	CD48	RPS19	RPS12	GAS5	RPLP0	LDHB	HINT1	RPS18	RPS8	RPLP1	RPL18A	C1QBP	ATP5G3	CHCHD2	SNRPD2	NPM1	SLC25A5	BTF3	RPS7	RPS6	RPL27	CD8B	PPIA	RPL15	RPL3	RPL13
NK.Module.1	IL7R	RPS6	RPL13	RPS18	RPS12	TPT1	RPS8	RPLP2	RPL13A	RPL34	LTB	RPS14	RPL11	RPS15A	RPL32	RPL35A	RPS21	RPL4	RPLP0	RPS27A	RPL31	RPL3	RPL5	RPS2	RPS13	RPL30	RPL19	RPS4X	RPS25	RPS23	RPS3	RPS19	RPL27A	RPS16	RPL14	EEF1B2	EEF1A1	RPL26	RPL23A	RPL10	RPL27	RPS28	RPL35	FAU	RPL21	RPL15	RPL9	RPS7	RPLP1
NK.Module.2	CXCR4	TNFAIP3	GZMK	DUSP2	CD69	PIK3R1	ZFP36L2	ZNF331	GAS5	PABPC1
NK.Module.3	JUN	FOS	JUNB	NFKBIA	FOSB	DDX3X	ZFP36	NFKBIZ	HNRNPH1	NKTR	NR4A2	RGS1	IER2	DUSP1	PPP1R15A	EIF1
NK.Module.4	IFIT1	EIF2AK2	RSAD2	LY6E	MX1	IFIT3	IFI44L	XAF1	ISG15	IFI6	ISG20
NK.Module.5	MT-RNR2	MTRNR2L2	MTRNR2L1	MTRNR2L3	MTRNR2L8	MTRNR2L12	MT-CO1	MT-RNR1	MT-ND4	MT-CO3	MT-CO2	MTRNR2L5	MTRNR2L6	MTRNR2L7	MTRNR2L11
[truncated: 26 more columns]

[truncated: 10 more sheets: Supplementary Table 7, Supplmentary Table 8, Supplementary Table 9_1, Supplementary Table 9_2, Supplementary Table 9_3, Supplementary Table 10_1, Supplementary Table 10_2, Supplementary Table 10_3, Supplementary Table 10_4, Supplementary Table 10_5]
